# Supplementary material for: Metabolic Reprogramming of Host Cells in Response to Enteroviral Infection
Source: Cells. 2020 Feb 18;9(2):473. doi: 10.3390/cells9020473 (PMC7072837; doi:10.3390/cells9020473)
Supplement: Supplementary file 1 [file cells-09-00473-s001.zip]

Archive with 3 entries (2 files):
- Supplementary_Files_R/
- Supplementary_Files_R/Supplementary_Information.docx
- Supplementary_Files_R/Table_S1.xlsx
