# Supplementary material for: Metabolic Reprogramming of Host Cells in Response to Enteroviral Infection
Source: Cells. 2020 Feb 18;9(2):473. doi: 10.3390/cells9020473 (PMC7072837; doi:10.3390/cells9020473)
Supplement: Supplementary file 1 [file cells-09-00473-s001.zip › Supplementary_Files_R/Table_S1.xlsx]

## Sheet: ESI-
					Intensity
					0		0.3125		0.625		1.25
ID	Name	Adducts	m/z	Retention time (min)	Mean	SD	Mean	SD	Mean	SD	Mean	SD	Accepted Compound ID
Met1424	(-)-Gossypol	M+FA-H	563.196	2.16518	1871.01	2227.68	175.978	189.542	80618.9	117195	159.067	360.515	HMDB40723
Met0104	(R)-b-aminoisobutyric acid	M-H	102.055	0.8276	5780.02	1322.04	6480.92	849.629	6062.76	1464.13	4473.9	1306.44	HMDB02299
Met0179	(S)C(S)S-S-Methylcysteine sulfoxide	M-H2O-H	132.012	0.7172	7014.59	2023.57	11429.5	2243.14	9423.76	1762	8603.87	2051.08	HMDB29432
Met0662	1-[4,9-Dihydro-2-(methylthio)-1,3-thiazino[6,5-b]indol-4-yl]-2-propanone	M-H2O-H	271.036	1.1343	167027	33089.9	213567	25038.1	83875.8	16553.2	6207.17	2565.75	HMDB38641
Met1442	17-beta-estradiol 3-sulfate-17-(beta-D-glucuronide)	M+FA-H	573.165	0.8238	60100.8	15003.2	74416.6	9101.2	70864.4	8582.47	43111.4	5740.52	HMDB10358
Met1116	2-(Arabinosylamino)-3-(glucosylamino)propanenitrile	M+FA-H	424.153	3.15427	77920.2	37856.9	38919.2	13456.5	34331.5	17256.5	13790.3	10065.4	HMDB39505
Met1614	2-(S-Glutathionyl)acetyl glutathione	M-H2O-H	635.141	0.84665	27592.1	10912.1	29825.4	20339	188705	55330.2	366910	95410.9	HMDB60343
Met0527	2,4-Dihydroxy-7,8-dimethoxy-2H-1,4-benzoxazin-3(4H)-one	M-H, M+FA-H	240.051	0.84665	1.85206e+06	206736	1.43878e+06	210370	1.21876e+06	149111	906993	122969	HMDB37549
Met0345	2-Amino-4-hydroxy-6-pteridinecarboxylic acid	M-H2O-H	188.02	0.67425	29784	5727.12	18868.1	5790.98	41749.8	6578.22	26291	4834.41	HMDB33136
Met1357	2'-Deoxyinosine triphosphate	M+FA-H	536.982	0.8238	9135.06	1328.13	9536.88	2971.87	7846.02	1995.7	10467.3	2495.79	HMDB03537
Met0270	2-Furoylglycine	M-H	168.027	0.8276	30442	4455.67	31764	4296.81	33245.3	3451.44	29683.3	2626.88	HMDB00439
Met0271	2-Furoylglycine	M-H	168.027	0.613283	581537	51908.3	589971	33337.8	736730	103633	510218	44530.2	HMDB00439
Met0353	2-Keto-glutaramic acid	M+FA-H	190.036	2.03445	1440.3	927.392	2450.43	757.993	2029.48	1066.53	3012.42	1236.23	HMDB01552
Met1937	2-Methyl-3-hydroxybutyryl-CoA	M+FA-H	912.163	0.842833	243012	27969.6	392086	70351.1	114371	29681.7	11873	6383.45	HMDB01356
Met1131	2-O-Feruloylhydroxycitric acid	M+FA-H	429.074	1.6705	26634.9	6060.11	34584.8	7196.22	30157.8	5730.1	25045.7	6690.1	HMDB40571
Met0951	2-O-p-Coumaroylhydroxycitric acid	M-H	353.048	3.80573	71776.8	23687.7	94835	31553.8	47782.2	21129	65192	17597.1	HMDB40570
Met0952	2-O-p-Coumaroylhydroxycitric acid	M-H	353.049	3.0666	3.9163e+06	1.19301e+06	5.30378e+06	1.82985e+06	3.65099e+06	849721	4.32394e+06	767931	HMDB40570
Met1480	3',5'-Diiodo-L-thyronine 4'-O-sulfate	M-H2O-H	585.83	0.544683	32791.3	6853.83	31294.6	5875.09	37933	6539.99	43714.9	8101.98	HMDB60075
Met0366	3-Hydroxyhippuric acid	M-H	194.044	0.858067	32591	7358.97	26831.6	3547.79	22895.7	4626.26	17610.9	3906.76	HMDB06116
Met0225	3-Sulfinato-L-alaninate	M-H	152.002	0.647567	248.244	295.77	269.831	357.774	644.705	657.668	368.955	343.983	HMDB60179
Met0147	4-Amino-1-piperidinecarboxylic acid	M-H2O-H	125.071	1.35615	23690.9	6979.15	12002.9	5843.01	2556.22	2533.54	534.692	289.618	HMDB60385
Met0363	4-Aminohippuric acid	M-H	193.058	1.13048	13542.9	2291.71	22042.3	5252.3	6075.81	2267.44	51.8901	124.297	HMDB01867
Met0996	4-Hydroxy-5-(phenyl)-valeric acid-O-glucuronide	M-H	369.12	0.617083	38074.5	27619	65394.2	26424.7	92837.1	19011.4	163446	28407.8	HMDB59980
Met1075	4-Phosphopantothenoylcysteine	M-H	401.077	4.1276	6375.09	4173.09	16128.2	8143.67	12711.6	8687.36	47605.9	8045.59	HMDB01117
Met0360	5,6-Dihydroxyindole-2-carboxylic acid	M-H	192.033	1.70118	320.412	423.238	3924.45	2791.47	3424.75	1749.36	5330.38	1478.69	HMDB01253
Met0664	5-Acetylamino-6-formylamino-3-methyluracil	M-H, M+FA-H	271.069	2.03065	171237	34349	185935	44164	188929	38863.1	188693	34409.1	HMDB11105
Met1025	5'-Carboxy meloxicam	M-H	380.002	0.736233	22817	5322.39	24579.7	3014.23	55480	16267.8	36607.5	12164.5	HMDB60779
Met1311	5-Hydroxy-1-(4-sulfophenyl)-4-[(E)-(4-sulfophenyl)diazenyl]-1H-pyrazole-3-carboxylic acid	M+FA-H	513.004	0.819983	10517.5	2793.87	11044.7	3091.14	13097.6	4216.86	11402.7	2862.42	HMDB59914
Met1068	5-Hydroxyflavone	M-H, M+FA-H	399.113	1.6705	50235.5	13469.2	68136.6	9968.5	71470.9	15503	53967.9	11034.5	HMDB40556
Met0653	5-Hydroxykynurenine	M+FA-H	269.075	0.804767	54253.6	3906.84	59381.3	1421.31	54670.7	6570.5	29500.8	2434.79	HMDB12819
Met0328	5-L-Glutamylglycine	M-H2O-H	185.056	0.804767	9124.63	847.546	9216.16	903.13	8354.74	1277.8	3887.03	835.026	HMDB11667
Met0522	5-Methylcytidine	M-H2O-H	238.08	0.854267	2658.46	1372.09	2329.94	1069.61	6666.56	1612.76	8649.42	1139.64	HMDB00982
Met0768	5'-Methylthioadenosine	M-H	296.085	0.685783	80060.7	21083.5	94206.4	17982.2	159218	24958.6	108194	12671.7	HMDB01173
Met0823	5'-Phosphoribosyl-N-formylglycinamide	M-H	313.043	0.8238	19670	1984.86	20509.3	2012.86	23028.6	3785.45	17219.8	1523	HMDB01308
Met0975	5'-Phosphoribosyl-N-formylglycinamide	M+FA-H	359.044	0.617083	323426	93995.5	334664	82376.8	513068	145927	175427	53654	HMDB01308
Met1118	6-Mercaptopurine ribonucleoside 5'-diphosphate	M-H2O-H	424.976	0.698167	86552.6	21782.8	71265.8	17890.7	58574.2	14885.9	50882.6	11973.8	HMDB60660
Met1263	6-Mercaptopurine ribonucleoside 5'-diphosphate	M+FA-H	488.984	0.808567	126995	22113.1	137336	25440.2	148393	40627.5	83934.7	12577.3	HMDB60660
Met1952	6-Oxocyclohex-1-ene-1-carboxyl-CoA	M+FA-H	934.144	0.84665	96606.1	12721.1	161336	22089.4	33152.7	12983.3	5370.75	1719.75	HMDB12180
Met0680	6-Phosphogluconic acid	M-H	275.021	0.808567	175038	33433	162522	23061.2	130392	12245	67499.3	5068.36	HMDB01316
Met0923	6-Thioinosine-5'-monophosphate	M-H2O-H	344.998	0.819983	24610.1	4278.49	18818.6	6297.92	19538.9	4000.34	23440	3136.68	HMDB60416
Met1023	6-Thioxanthine 5'-monophosphate	M-H	379.007	0.8276	12578.6	3674.89	17276.8	4441.45	22961.4	6751.12	29190.9	4044.68	HMDB60418
Met0264	8-Hydroxyguanine	M-H	166.038	0.678167	3558.52	2671.11	816.832	867.815	2871.61	2343.77	448.095	514.16	HMDB02032
Met0453	8-Methoxykynurenate	M-H, M+FA-H	218.054	0.762883	21768.2	2882.72	16845.1	2841.7	21302.2	4553.64	13500.4	1519.44	HMDB60426
Met0008	Acetic acid	M-H	59.0131	0.762883	10913.1	871.144	8793.37	714.582	7582.46	867.71	5500.51	731.028	HMDB00042
Met0103	Acetoacetic acid	M-H	101.024	0.617083	26507.2	2036.51	23006.5	1882.33	21182.7	3401.66	14897.3	1519.84	HMDB00060
Met1851	Acetyl-CoA	M-H2O-H	790.114	0.842833	43644.6	12161.8	71691	15468.2	16247.5	7498.58	6654.04	1759.5	HMDB01206
Met0183	Adenine	M-H	134.046	1.94687	30316.3	1697.31	32342.1	2112.76	31320.2	1959.74	30855.7	2627.66	HMDB00034
Met0928	Adenosine monophosphate	M-H	346.055	0.839017	362432	94581	517357	124932	536276	123490	871475	226775	HMDB00045
Met1645	Adenosine thiamine diphosphate	M-H2O-H	655.109	0.85045	1684.69	1163.2	2304.72	1588.03	16400.9	4752.22	104065	19604.5	HMDB13647
Met1122	ADP	M-H2O-H, M-H	426.022	0.732433	1.09158e+07	1.76052e+06	8.67521e+06	1.44494e+06	5.22921e+06	2.42711e+06	5.77428e+06	1.16662e+06	HMDB01341
Met1488	ADP-glucose	M-H	588.074	0.839017	193073	11137.6	187177	11662.3	167341	13200.4	158995	7338.46	HMDB06557
Met1572	ADP-ribose 1"-2" cyclic phosphate	M-H	620.018	0.8276	634677	67619	599825	43305.7	409865	83734.7	401102	36109	HMDB11671
Met0331	Alanyl-Proline	M-H	185.092	0.804767	4339.89	787.274	4199.92	518.65	3688.99	355.47	2154.45	648.387	HMDB28695
Met1474	Amikacin	M-H	584.284	3.09323	31572.4	9836.9	23236.8	8833.03	9118.64	7751.1	7016.88	5088.4	HMDB14622
Met1682	Amritoside	M+FA-H	671.108	0.854267	35821.4	7810.6	28021.2	11214	59952.6	14747.4	76066.8	10737	HMDB34258
Met0879	Apigenin 7-sulfate	M-H2O-H	330.992	0.858067	8554.13	1871.14	12075.2	2355.24	7649.29	1653.39	1883.87	833.147	HMDB37851
Met0421	Asparaginyl-Proline	M-H2O-H	210.087	0.793333	8410.31	1166.07	5020.65	1548.13	5067.73	1505.97	1439.46	1251.83	HMDB28739
Met0491	Asparaginyl-Proline	M-H	228.098	0.842833	4138.06	2266.47	4733.99	3086.78	24910.9	8297.09	33912.6	8967.17	HMDB28739
Met0303	Bentoquatam	M-H	178.919	1.058	27495	3566.58	31607.2	3924.67	37845.5	6121.65	35077.5	4789.24	HMDB14657
Met1536	Benzylpenicilloyl Polylysine	M-H2O-H	607.291	2.17278	88708.5	24738.9	62716.8	10846	54162.2	36576.9	10065.2	5813.31	HMDB15032
Met0787	Beta-Citryl-L-glutamic acid	M-H2O-H, M-H	302.051	1.31047	371804	58892.6	266016	40996.4	199782	25175.1	141475	16455.2	HMDB13220
Met0906	beta-D-Fructose 1,6-bisphosphate	M-H	338.988	0.533267	7984.05	4848.09	144051	50010.5	206433	25106.1	231434	21870.4	HMDB60444
Met1398	Biotinyl-5'-AMP	M-H2O-H	554.122	1.23052	11703.6	5805.38	22089	3178.82	71273.1	18560.6	9915.48	3422.98	HMDB04220
Met1399	Biotinyl-5'-AMP	M-H2O-H	554.122	0.842833	164414	50729.9	276569	41302	825129	140798	169742	21680.9	HMDB04220
Met1471	Cholic acid glucuronide	M-H	583.308	2.74467	95734.3	17833.8	75345.9	7915.41	44539.4	10333.6	22230.8	6544.87	HMDB02577
Met0236	cis-Aconitic acid	M-H2O-H	154.996	0.80095	36114.4	2142.86	33622.3	2184.53	37894.4	4332.76	42047.6	1212.02	HMDB00072
Met0358	Citric acid	M-H2O-H, M-H	191.02	0.842833	3.05136e+06	183832	1.70953e+06	129847	1.42393e+06	135219	1.21686e+06	89007.6	HMDB00094
Met1188	CMP-N-trimethyl-2-aminoethylphosphonate	M-H2O-H	454.11	3.59133	825482	261171	1.0769e+06	335148	383657	82739.8	447146	199692	HMDB60072
Met1119	Cysteineglutathione disulfide	M-H	425.079	0.80095	115305	11785.9	142556	58362.1	62351.8	26687.8	7421.37	2607.43	HMDB00656
Met0299	Cysteinylglycine	M-H	177.033	0.7134	430954	134107	206900	51499	161808	34885.7	55040.8	16127	HMDB00078
Met0350	Cysteinyl-Serine	M-H2O-H	189.033	0.839017	354346	48740.3	373084	51060.4	463944	39854	534334	120078	HMDB28784
Met0531	Cytidine	M-H	242.076	0.842833	29272.1	3790.4	29768.3	2305.43	40786.4	6601.63	45706.2	2702.59	HMDB00089
Met0938	Cytidine 2',3'-cyclic phosphate	M+FA-H	350.04	1.16475	4090.94	1894.32	4921.26	1490.71	17562.1	12616.3	17010.1	6371.56	HMDB11691
Met1249	Cytidine triphosphate	M-H	481.976	0.885683	1.099e+06	96109.8	1.09177e+06	125815	914028	173167	870209	132862	HMDB00082
Met1250	Cytidine triphosphate	M-H	481.976	0.685783	910867	68155.9	876945	55947.6	684058	171523	603842	69852.3	HMDB00082
Met1038	dCDP	M-H	386.013	0.858067	67734	14806.3	68194.6	24129.1	93888.4	25405.2	123803	20356.7	HMDB01245
Met1039	dCDP	M-H	386.015	1.16095	7775.35	2599.3	7141.84	2966.12	20750.8	12057.3	15391.8	4782.09	HMDB01245
Met1556	Deoxycholic acid 3-glucuronide	M+FA-H	613.319	2.40738	36487.3	12558.5	25177.1	7733.98	38431.9	40113	5547.36	3274.06	HMDB02596
Met0487	Deoxyuridine	M-H	227.066	1.65527	46692.5	22465.7	9423.07	2636.29	2121.03	1192.03	508.876	400.601	HMDB00012
Met0304	Dihydroxyacetone Phosphate Acyl Ester	M-H2O-H	178.977	0.425667	271807	71575.1	245084	63052.2	270101	61178.6	288846	60456.2	HMDB11750
Met0857	Dolichyl diphosphate	M-H2O-H	325.094	0.628517	150202	19917.3	136964	13767.7	110632	15525.8	87135	15486	HMDB01513
Met0380	Dopamine	M+FA-H	198.074	1.35995	9599.63	3426.35	12919.2	4123.11	14891.6	4634.16	10791.9	3471.67	HMDB00073
Met0381	Dopamine	M+FA-H	198.074	0.942783	10332.8	3160.38	9394.19	7282.61	15076.4	6929.9	13139.6	5823.11	HMDB00073
Met0382	Dopamine	M+FA-H	198.074	1.4104	11814.4	2542.03	13773.7	2803.35	14406	4141.07	12576.3	3171.36	HMDB00073
Met0425	D-Ribose 5-phosphate	M-H2O-H	211	0.74005	22173.8	15701.9	24421.9	17390.7	23578.4	12931.5	24082.4	9852.83	HMDB01548
Met0426	D-Ribose 5-phosphate	M-H2O-H	211.001	0.854267	15122.4	4405.26	15893.5	7168.52	14652.5	6853.04	17645.5	5579.6	HMDB01548
Met1840	FAD	M-H	784.149	1.98117	599116	28183.2	508162	80602.1	351309	33957.2	272963	21040.7	HMDB01248
Met0687	Fenitrothion	M-H	276.012	0.762883	9987.42	2030.71	9448.53	2047.62	10323.1	2830.02	7700.71	1434.06	HMDB41893
Met1659	Fenugreekine	M-H	662.1	1.1953	39124.1	5257.21	37733	4887.54	37802.2	7044.41	26737	3904.44	HMDB39421
Met1017	Fluorescein	M+FA-H	377.068	0.7172	28484.9	14580.7	9163.41	4122.45	11672.5	2998.05	1976.79	966.298	HMDB14831
Met1156	Folic acid	M-H	440.131	2.02685	48525.9	10055.4	65809	23040.7	47186	9447.61	58715.8	16617.6	HMDB00121
Met0535	Fucose 1-phosphate	M-H	243.027	0.732433	144121	17317.4	102006	8718.4	53933.2	11616.1	13350.9	4380.52	HMDB01265
Met0132	Fumaric acid	M-H	115.003	1.29523	11793.8	1052.13	11896.6	885.481	9774.36	542.081	6996.74	924.628	HMDB00134
Met0682	Gamma Glutamylglutamic acid	M-H2O-H, M-H	275.088	0.8276	2.61203e+06	348882	2.95681e+06	256843	2.70323e+06	166154	2.30224e+06	153985	HMDB11737
Met0105	Gamma-Aminobutyric acid	M-H	102.055	0.613283	217006	28220.4	225054	21556.9	224609	19310.4	161648	11750.6	HMDB00112
Met0124	Gamma-delta-Dioxovaleric acid	M-H2O-H	111.008	1.20768	22853.9	2118.43	10505	1358.57	6978.37	838.924	5201.84	923.384	HMDB13233
Met0125	Gamma-delta-Dioxovaleric acid	M-H2O-H, M-H	111.008	0.842833	1.39499e+06	84541.2	774754	59080.3	644423	61185.7	539350	35926.9	HMDB13233
Met0443	Gamma-glutamyl-Alanine	M-H	216.098	0.85045	5376.08	1652.2	4113.61	2111.7	12093.4	3370.21	15730.7	3725.43	HMDB29142
Met0561	Gamma-Glutamylcysteine	M-H2O-H, M-H	249.055	0.842833	6.41233e+06	1.14295e+06	9.15498e+06	1.22502e+06	3.03476e+06	570021	379190	141362	HMDB01049
Met0674	Gamma-glutamyl-Glutamate	M-H	273.098	0.49805	31845.2	4680.86	28074.6	2768.68	17781.8	2815.1	9541.24	1532.08	HMDB29148
Met0541	Gamma-glutamyl-Valine	M-H	244.129	1.77833	5530.9	1764.99	3378.97	1353.94	6468.78	7933.59	434.728	399.448	HMDB29162
Met0907	gamma-L-Glutamyl-L-methionine sulfoxide	M+FA-H	339.085	0.8314	77742	16795.4	54245.5	15617.9	14037.9	3820.65	7005.09	4985.5	HMDB38613
Met1527	GDP-glucose	M-H	604.068	0.736233	46906.7	9909.97	55912.4	7983.33	61661	11832.5	44545.1	8329.4	HMDB03351
Met0371	Gluconic acid	M-H	195.05	0.60185	8972.1	2198.49	9255.88	3508.53	9939.03	3050.87	6062.5	1961.21	HMDB00625
Met0525	Glucosamine 6-sulfate	M-H2O-H	240.018	1.31808	7805.84	1568.36	7506.68	1596.26	6748.44	1597.44	7450.68	882.023	HMDB00592
Met0797	Glutathione	M-H2O-H, M-H	306.076	0.842833	3.12015e+06	847793	3.03653e+06	1.34329e+06	9.3272e+06	1.94862e+06	1.15041e+07	2.01529e+06	HMDB00125
Met0275	Glycerol 3-phosphate	M-H	170.998	1.6743	1519.67	1274.24	2609.69	1751.42	2981.05	1869.03	1958.89	824.696	HMDB00126
Met0066	Glycine	M-H	74.024	0.7134	17108.3	4904.69	8258.7	2087.59	6852.29	1303.8	894.486	709.817	HMDB00123
Met1585	Glycochenodeoxycholic acid 3-glucuronide	M-H	624.345	1.75167	110807	22509.3	76800.3	7983.76	69545	17238.2	31493.3	4597.75	HMDB02579
Met0278	Glycylproline	M-H	171.077	1.13048	30741.9	3251.75	43716.3	9102.26	17049.2	4105.53	471.72	371.836	HMDB00721
Met0281	Glycylproline	M-H2O-H, M-H, M+FA-H	171.077	0.842833	300149	30727.9	475706	95805.7	237901	25262.9	55057.3	6175.04	HMDB00721
Met0062	Glyoxylic acid	M-H	72.9922	0.808567	11629.1	1055.78	11286.9	1259.32	11048.8	1259.65	9064.6	623.467	HMDB00119
Met1160	Guanosine diphosphate	M-H	442.016	0.781917	1.75524e+06	321081	1.61802e+06	322951	1.07547e+06	450033	1.26895e+06	260467	HMDB01201
Met0983	Guanosine monophosphate	M-H	362.05	0.842833	37747.5	7778.77	76813.8	11922.9	100373	14762.2	156754	23626.1	HMDB01397
Met0370	Gulonic acid	M-H	195.044	3.0666	5249.53	6364.11	7024.67	8976.5	4786.36	7738.22	3365.49	2158.31	HMDB03290
Met0123	Histamine	M-H	110.072	0.762883	368570	17391.1	286112	16168.5	237169	21928.1	160874	5407.67	HMDB00870
Met0263	Homocysteinesulfinic acid	M-H	166.017	0.747667	6658.74	1691.98	19002.1	2015.32	19386.2	3249.86	20191.3	1514.09	HMDB06462
Met1030	Imidazoleacetic acid ribotide	M+FA-H	383.05	1.4447	199284	39927.3	229090	40750.9	89555.1	40317.7	62306.2	24680.6	HMDB06032
Met0137	Indole	M-H	116.05	2.03065	30761.7	2664.45	34568.9	3301.32	34526.1	3303.95	30565.7	3889.24	HMDB00738
Met0556	Indolepyruvate	M-H, M+FA-H	248.053	1.31808	47646.7	11230.5	48868.1	11828.9	37481.2	3502.26	33361.9	2904.28	HMDB60484
Met1280	Inositol 1,3,4,5-tetraphosphate	M-H	498.915	0.529467	77744.5	8248.6	70564.4	10449.7	73420.2	14319.7	64927.9	6224.74	HMDB01059
Met0170	isoleucine	M-H	130.087	0.935167	38873.5	9398.73	43839.4	10738.6	45314.9	8310.64	46231.2	12235.8	Amino Acids
Met0695	Isoleucyl-Phenylalanine	M-H	277.155	2.61783	19459.8	5759.1	8796.06	3301.49	15417.7	13173.6	1224.99	906.202	HMDB28914
Met0497	Isoleucyl-Valine	M-H	229.155	1.97735	14481.3	4151.99	5053.63	2017.56	44509.9	59812.7	1148.57	620.109	HMDB28920
Met0202	L-4-Hydroxyglutamine	M-H2O-H	143.046	0.842833	110528	12351.2	111798	12646.1	217734	29978.7	256634	20249.6	HMDB29424
Met0396	L-Acetylcarnitine	M-H	202.107	2.8475	9462.74	2696.34	14344.1	3077.32	10103.2	2946.26	5954.48	3126.98	HMDB00201
Met0397	L-Acetylcarnitine	M-H	202.107	2.89422	5868.05	1532.57	11482.1	1671.02	9379.9	1908.12	7297.53	2074.34	HMDB00201
Met0088	L-Alanine	M-H	88.0397	1.75548	89709.9	11551.3	72773.4	10691.3	75132.6	19631.4	52082.8	6094.02	HMDB00161
Met0181	L-Aspartic acid	M-H	132.03	0.789533	27977.7	4469.56	30501.1	8577.68	19423.8	5828	10002.8	2275.92	HMDB00191
Met0600	L-Aspartyl-4-phosphate	M+FA-H	258.004	0.724817	43098.3	5671.75	32654.7	3936.54	27927.3	5804.51	9117.31	1845.89	HMDB12250
Met0624	L-beta-aspartyl-L-glutamic acid	M-H	261.072	0.67045	7616.81	1394.6	6067.36	2923.35	3794.46	1871.43	2189.7	1491.15	HMDB11164
Met0400	L-Cystathionine	M-H2O-H	203.049	1.04658	141800	66812.6	101847	47990.3	16395.6	8220.89	10108	4121.25	HMDB00099
Met0401	L-Cystathionine	M-H2O-H	203.049	1.35615	23490.1	11593.9	14358	7178.42	2172.06	1203.88	1277.89	714.69	HMDB00099
Met0143	L-Cysteine	M-H	120.012	0.84665	1.21204e+06	211614	1.8246e+06	250321	579781	96957.2	96576.7	31752.4	HMDB00574
Met0913	L-Cysteinylglycine disulfide	M+FA-H	342.044	0.854267	1.08262e+06	167342	943363	292201	645276	104519	601065	51616.3	HMDB00709
Met0914	L-Cysteinylglycine disulfide	M+FA-H	342.044	1.31047	372471	63412.5	268656	44001.5	202665	32067	158948	12445.7	HMDB00709
Met0373	L-Dopa	M-H	196.061	1.31047	13410.1	1916.9	9028.79	1995.85	5763.35	1081.28	2916.41	946.56	HMDB00181
Met0613	L-gamma-glutamyl-L-leucine	M-H	259.129	2.0002	65318.1	13111.6	66948.5	20902.1	49880.8	13011.4	36039.7	13326.2	HMDB11171
Met0210	L-Glutamic acid	M-H	146.045	0.8276	314015	37353.8	348172	26893.2	321083	14087.3	272848	14255.8	HMDB00148
Met0665	L-Glutamic acid 5-phosphate	M+FA-H	272.021	1.75548	29308.2	11175.3	22778.6	6614.25	21515.5	6766.17	16175.1	4371.18	HMDB01228
Met0206	L-Glutamine	M-H	145.061	0.681967	15337.7	4334.59	17500.4	2623.16	20780.4	3429.97	12424.4	2686.63	HMDB00641
Met0232	L-Histidine	M-H2O-H, M-H	154.062	0.762883	996897	46713.4	767465	50344.3	644860	60374.5	431135	13512	HMDB00177
Met0092	L-Lactic acid	M-H2O-H, M-H	89.0236	0.613283	20140.4	2380.94	16049.4	1634.65	14864.6	3172.15	8763.42	1263.61	HMDB00190
Met0172	L-Leucine	M-H	130.087	1.22672	133873	21570.5	168766	25474.2	160012	27529.3	137624	16666	HMDB00687
Met0258	L-Phenylalanine	M-H	164.071	1.6705	1.08268e+06	125979	1.22814e+06	164017	1.26059e+06	152675	1.13225e+06	120081	HMDB00159
Met0101	L-Threonine	M-H2O-H	100.04	0.613283	4307.19	1804.26	5102.61	1476.53	7430.66	2328.51	2858.26	1923.75	HMDB00167
Met0403	L-Tryptophan	M-H	203.082	2.03065	968131	100431	1.10779e+06	150904	1.10596e+06	132216	978638	92975.9	HMDB00929
Met0310	L-Tyrosine	M-H	180.066	1.31808	130562	15424.4	156274	19003.4	156132	15702.3	136050	12048.4	HMDB00158
Met1512	L-Urobilinogen	M-H	595.344	2.0078	66015.9	9538.86	42515.2	7135.22	18693.1	12836.3	11853.3	5560.52	HMDB04157
Met0182	Malic acid	M-H2O-H, M-H	133.014	0.808567	2.48359e+06	162500	2.52949e+06	150745	2.26711e+06	189264	1.66576e+06	108571	HMDB00744
Met0316	Mannitol	M-H	181.071	0.617083	878606	51983.9	710362	45571.2	670890	56792.2	519864	25794	HMDB00765
Met0279	N-(gamma-Glutamyl)ethanolamine	M-H2O-H	171.077	1.5019	13895.8	6863.2	26293.6	7867.68	15835.6	10188	1767.1	942.78	HMDB39222
Met0280	N-(gamma-Glutamyl)ethanolamine	M-H2O-H	171.077	1.38757	40928.6	23535.2	82253.4	29821.5	44566.1	32384.1	1073.72	472.932	HMDB39222
Met1277	N,N'-Bis(gamma-glutamyl)cystine	M-H	497.1	1.21148	11579.9	4517.34	30980.3	6031.05	9824.36	5282.06	411.131	611.129	HMDB38458
Met0377	N1-Methyl-2-pyridone-5-carboxamide	M+FA-H	197.056	2.01923	309.509	263.9	9537.7	4632.33	14195.1	4368.94	15677.6	3424.01	HMDB04193
Met0501	N2-Succinyl-L-ornithine	M-H	231.098	0.8314	29379.8	4485.78	31957.4	4696.4	63211.9	40577.6	25221.6	2622.74	HMDB01199
Met0404	N6-Acetyl-5S-hydroxy-L-lysine	M-H	203.103	0.8276	4209.06	2311.15	2591.3	1501.02	15704.3	19978.7	1109.8	790.661	HMDB33891
Met0339	N6-Acetyl-L-lysine	M-H	187.108	1.7631	2378.81	729.291	1185.24	736.166	2817.15	3253.15	132.35	221.956	HMDB00206
Met0340	N6-Acetyl-L-lysine	M-H	187.108	1.83545	7523.38	2947.12	5562.75	2252.55	8064.62	6526.66	1229.77	814.86	HMDB00206
Met0341	N6-Acetyl-L-lysine	M-H	187.108	0.84665	8469.11	1992.54	6942.6	1555.77	28232.5	28773.8	5252.36	1572.15	HMDB00206
Met0342	N6-Acetyl-L-lysine	M-H	187.108	1.41802	6135.82	3212.22	2518.43	1574.96	38233.3	57209.6	487.577	809.372	HMDB00206
Met0227	N-Acetylhistamine	M-H2O-H, M-H	152.082	0.762883	253703	10263.5	199849	10505.7	166435	15642.5	116458	3947.8	HMDB13253
Met0374	N-Acetylhistidine	M-H2O-H, M-H	196.073	0.762883	9.20631e+06	718452	8.07339e+06	496363	7.85343e+06	689885	5.89295e+06	314599	HMDB32055
Met0283	N-Acetyl-L-glutamate 5-semialdehyde	M-H	172.061	0.85045	33594.8	2702.22	29820.5	4556.88	25728	3239.04	17126	3499.52	HMDB06488
Met0354	N-Acetyl-L-methionine	M-H	190.053	2.20353	84180.1	14577.8	64651.7	10872.4	34704.5	6382.66	22000.3	4765.94	HMDB11745
Met0804	N-Acetylneuraminic acid	M-H	308.098	0.662833	9125.32	5200.5	5797.43	2123.67	24059.4	6558.2	7630.46	3271	HMDB00230
Met0459	N-Acetyl-S-(N-methylcarbamoyl)cysteine	M-H	219.045	0.617083	118453	11386.6	97543.4	9905.95	88296.7	10644.8	70707.2	5969.33	HMDB41942
Met0492	N-Decanoylglycine	M-H	228.159	3.97042	12583.5	5436.93	19759.8	8553.09	24055.5	16695.8	27684.2	20357.7	HMDB13267
Met1919	Neuromedin C 1-8	M-H	874.411	0.586583	76605.5	16210.2	74091.3	16699.6	63636.9	27168.8	87771	22208.6	HMDB13019
Met0293	N-Formyl-L-methionine	M-H	176.038	2.06212	7812.39	1192.13	6504.48	1258.15	6457.71	1994.9	4241.04	1088.59	HMDB01015
Met0855	N-Glycolylneuraminic acid	M-H	324.097	0.632333	24018	5155.8	23421.4	5339.25	19231	3279.41	10950.4	3861.8	HMDB00833
Met0334	N-Heptanoylglycine	M-H	186.113	2.69792	11174.9	3555.92	20844.7	12729	33742.5	17762.3	23132.6	6906.27	HMDB13010
Met0772	Nicotinamide ascorbate	M-H2O-H, M-H	297.07	0.8276	1.36563e+06	135660	1.50935e+06	116334	1.55396e+06	107013	1.37705e+06	62713.1	HMDB40131
Met0307	Nicotinuric acid	M-H	179.045	0.842833	35178.7	4438.76	42906.8	12328.9	73289.4	13972.4	79381.4	9767.43	HMDB03269
Met0434	N-Nonanoylglycine	M-H	214.144	3.55612	6782.08	3397.53	12878.7	7460.68	13988.4	9485.89	20367.2	11237.6	HMDB13279
Met0759	Norepinephrine sulfate	M+FA-H	294.029	1.6705	18007.7	1840.5	19079.9	3650.54	20291	3090.14	21737.1	3319.24	HMDB02062
Met0739	N-Succinyl-L,L-2,6-diaminopimelate	M-H	289.103	1.42187	47725.7	8881.95	40818.1	8554.04	24673.2	4331.36	13360.3	6741.35	HMDB12267
Met0533	N-Undecanoylglycine	M-H	242.175	4.36477	110306	17238.4	127868	22635.3	105292	16221.1	159441	45047.6	HMDB13286
Met0362	O-Acetylserine	M+FA-H	192.048	4.1276	40584	16209.9	74450.9	30496.5	39900.4	24457.5	120893	37353.4	HMDB03011
Met0314	Octafluorocyclobutane	M-H2O-H	180.972	0.540883	416662	35761.1	392226	40278.2	520787	62239.1	591382	50985.7	HMDB31292
Met0671	Orthoperiodic acid	M+FA-H	272.91	0.79715	18934.6	2487.06	20458.7	2734.56	27065	5026.54	38420.4	1966.71	HMDB34831
Met0176	Oxalacetic acid	M-H	130.998	0.842833	14328.7	1627.52	4761.06	3115.5	2634.29	2925.93	2510.83	1979.92	HMDB00223
Met1550	Oxidized glutathione	M-H	611.144	0.842833	121692	18166	135506	11690.5	630853	119990	2.35027e+06	338018	HMDB03337
Met0204	Oxoglutaric acid	M-H	145.013	0.8314	6056.13	757.851	6038.4	1184.9	6628.05	1446.26	6516.27	1501.5	HMDB00208
Met0956	Oxybuprocaine	M+FA-H	353.208	3.0666	21376.2	10708.6	37457.6	19892.6	16284.6	7432.79	20155.2	7027.5	HMDB15029
Met1083	Pantetheine 4'-phosphate	M+FA-H	403.095	0.804767	13996.9	1326.7	15553.4	1143.45	12683	2446.06	5147.49	935.87	HMDB01416
Met0450	Pantothenamide	M-H	217.118	1.7631	7691.9	1866.08	5149.67	1251.3	9798.5	9523.72	1080.17	583.802	HMDB41313
Met0457	Pantothenic acid	M-H	218.103	1.75548	729010	96212.2	595915	97231.3	593667	151387	397881	52712.8	HMDB00210
Met0337	p-Cresol sulfate	M-H	187.006	2.80943	3614.48	1662.86	6888.05	2375.78	6184.17	3086.05	5709.02	1320.85	HMDB11635
Met0829	Penicillin G	M-H2O-H	315.08	0.613283	53571.1	10291.3	61733.7	7952.12	71956	12532.1	29968	6421.84	HMDB15186
Met0319	Penmacric acid	M-H2O-H, M+FA-H	183.04	1.37613	138367	17903.8	52937.4	22458.7	30949.8	22007.9	9428.16	3158.98	HMDB29436
Met1964	Pentadecanoyl Coenzyme A	M-H	990.321	0.582783	39646.7	16282	48268.7	10546.8	37163.7	12288.3	51913.4	15511.2	HMDB60165
Met0816	Phenylalanylphenylalanine	M-H	311.139	2.85132	19543.7	16465.9	6560.91	3677.9	32951.1	30731.4	2044.21	1201	HMDB13302
Met0257	Phenylpyruvic acid	M-H	163.039	1.31808	6596.26	1711.9	8577.46	1054.76	8117.57	1244.34	6455.33	1780.45	HMDB00205
Met0267	Phosphoenolpyruvic acid	M-H	166.975	0.835217	1998.79	592.725	3570.1	1514.86	3118.55	1388.7	2308.96	743.128	HMDB00263
Met1361	Phosphoribosyl-AMP	M-H2O-H	540.053	1.1953	269168	26834.9	271275	26333	263905	44226.4	206726	7997.56	HMDB12276
Met1362	Phosphoribosyl-AMP	M-H2O-H	540.054	0.839017	2.74977e+06	161266	2.72404e+06	191807	2.72611e+06	171927	2.86954e+06	90005	HMDB12276
Met1409	Phosphoribosyl-AMP	M-H	558.063	0.736233	1288.55	967.864	2145.37	1914.3	22882.6	5529.59	9563.83	7403.53	HMDB12276
Met1579	Phosphoribulosylformimino-AICAR-P	M+FA-H	622.081	0.854267	19259.1	3197.31	24914.2	4673.46	18438.3	4419.82	7360.66	1981.76	HMDB12278
Met0079	Phosphoric acid	M-H2O-H	78.9582	0.605667	87419.7	12159.2	86848.3	11118.6	67862.5	15164.5	88646.1	10146	HMDB02142
Met0080	Phosphoric acid	M-H2O-H	78.9583	0.556117	103185	6776.32	99855.2	4317.76	76630.6	15929.4	111352	7036.04	HMDB02142
Met0320	Phosphorylcholine	M-H	183.077	1.54093	43564.4	19138.7	9505.68	1932.86	2063.8	1542.22	612.964	355.527	HMDB01565
Met1295	Pimozide	M+FA-H	506.225	2.49118	689.562	961.55	146.828	226.96	83477.9	125272	11.0088	38.1357	HMDB15232
Met1074	Pipercide	M+FA-H	400.218	2.1804	36816.2	13699.8	17095.5	8006.31	8508.41	4619.5	2395.85	1516.83	HMDB33449
Met0484	Porphobilinogen	M-H	225.087	2.82847	19528.7	4191.36	6851.86	3299.15	748.113	874.846	804.232	1100.72	HMDB00245
Met0545	Potassium 2-(1'-ethoxy) ethoxypropanoate	M+FA-H	245.042	0.605667	4832.09	3021.88	6347.18	3263.45	8577.8	2799.24	4148.43	2274.41	HMDB37192
Met0546	Potassium 2-(1'-ethoxy) ethoxypropanoate	M+FA-H	245.042	0.755267	560.861	622.455	264.983	273.912	242.648	253.601	40.7193	71.9001	HMDB37192
Met0547	Potassium 2-(1'-ethoxy) ethoxypropanoate	M+FA-H	245.042	0.6896	173.323	228.812	119.308	191.438	191.083	205.763	0	0	HMDB37192
Met0464	Procarbazine	M-H	220.146	5.12793	23467	2593.84	23540.6	2815.45	23636.6	1967.27	27996.6	3633.59	HMDB15299
Met0750	Pyridoxamine 5'-phosphate	M+FA-H	293.052	2.03065	5167.58	1847.45	5899.25	1676.88	6345.68	2110.43	6270.29	1707.84	HMDB01555
Met0507	Pyrocatechol sulfate	M+FA-H	234.992	0.7134	201530	48791.9	109905	24713.7	110337	19296.7	42080.4	12831.9	HMDB59724
Met0163	Pyroglutamic acid	M-H	128.035	1.24575	562320	69309.8	590397	79352.6	390942	32653.8	248116	40767.9	HMDB00267
Met0812	Pyrroloquinoline quinone	M-H2O-H	310.999	0.808567	463312	37079.8	482838	33034.9	497668	81473.9	314564	21839.9	HMDB13636
Met0086	Pyruvic acid	M-H	87.0081	0.842833	94735.1	6551.44	54547	3573.2	47032	4381.37	39693.3	2747.04	HMDB00243
Met0813	Quinacridone	M-H	311.085	1.42187	79818.6	15441.8	64670.3	13008.3	36373.3	9920.96	26377.1	10500.6	HMDB34058
Met0814	Quinacridone	M-H	311.085	1.26097	511345	107767	455783	115181	234084	71776.6	159600	79477.1	HMDB34058
Met1085	Rabeprazole	M+FA-H	404.13	0.842833	66422.3	13784.2	76778.1	14497.2	97423.2	53085.5	57286.9	10289.1	HMDB05026
Met0874	Riboflavin reduced	M-H2O-H	329.093	3.14665	2740.03	1717.5	3931.56	2244.42	3824.49	2159.11	4531.17	2248.67	HMDB01557
Met0838	Ribose-1-arsenate	M+FA-H	318.965	0.808567	6689.26	910.501	6946.17	1130.63	8079.97	2023.59	5890.76	1740.7	HMDB12285
Met1184	SAICAR	M-H	453.073	0.819983	61954.1	10712.9	56571	11935.3	74352.7	15676.4	44741.6	9237.92	HMDB00797
Met0249	S-Carboxymethyl-L-cysteine	M-H2O-H	160.007	0.842833	17373.3	5529.74	15149.5	8639.22	54694.6	13709.1	67948.5	13125.2	HMDB29415
Met0511	S-Cysteinosuccinic acid	M-H	236.022	0.724817	25948.1	3829.67	19575.6	3875.32	8420.43	1599.53	1032.25	609.506	HMDB29418
Met1173	Shoyuflavone B	M+FA-H	447.06	0.804767	146418	30724.8	175531	66047.9	108316	37508.3	31622.7	8060.17	HMDB34589
Met1174	Shoyuflavone B	M+FA-H	447.061	0.698167	3730.01	2564.45	7736.08	6205.79	7729.32	5463.33	2439.63	1924.2	HMDB34589
Met1019	S-Lactoylglutathione	M-H	378.096	1.34472	61575.4	12770.9	86143.1	16724.3	28092.3	4451.5	1107.6	940.214	HMDB01066
Met1020	S-Lactoylglutathione	M-H	378.097	0.858067	292429	64189	427561	101930	273111	103309	264668	283800	HMDB01066
Met1594	Streptomycin	M+FA-H	626.263	0.4409	5478.83	2693.52	5008.49	2231.81	41210.8	8776.67	26767.9	17288.7	HMDB15214
Met0286	Suberic acid	M-H	173.081	2.88183	4992.38	2971.51	7871.49	2723.77	6678.14	1621.94	8939.06	2785.42	HMDB00893
Met0140	Succinic acid	M-H	117.019	1.3295	4574.36	967.243	4713.64	687.439	3927.22	748.262	4092.41	719.608	HMDB00254
Met0430	Sulfacetamide	M-H	213.034	0.854267	10982.3	2238.35	14025.7	2712.66	13080.7	2967.3	10574.3	2739.32	HMDB14772
Met0146	Taurine	M-H	124.007	0.60185	69783.9	14244.3	47020.2	8943.13	43325.9	6072.98	25956.3	4681.87	HMDB00251
Met1788	Ternatin	M-H	736.5	0.567533	90784.4	12890	78700.7	15870.1	88682.6	19183	107938	16538.6	HMDB40991
Met0477	Tetrahydrobiopterin	M-H2O-H	222.097	0.736233	114966	11914.9	90660.2	11047.6	65428.6	7367.88	51668.6	8134.88	HMDB00027
Met0175	Thiodiacetic acid	M-H2O-H	130.983	0.517083	218679	30019.2	204127	31008	213470	26103.9	208708	20560.3	HMDB42032
Met0190	Threonic acid	M-H	135.029	0.636133	19914.3	3003.55	15980.5	3220.21	17244.4	3038.96	9134.53	2526.61	HMDB00943
Met0276	Thymine	M+FA-H	171.039	0.842833	3119.54	1049.53	2807.73	1512.3	5564.56	1920.66	6841.85	1089.99	HMDB00262
Met0982	Thyrotropin releasing hormone	M-H	361.162	5.12793	16075.1	2889.36	16046.3	2860.44	16147.8	1754.75	17988	2306.87	HMDB60080
Met0128	Trifluoroacetic acid	M-H	112.985	0.586583	25855.8	1421.84	26575.8	3806.64	10167	7310.48	22037.1	4481.9	HMDB14118
Met0129	Trifluoroacetic acid	M-H	112.985	0.544683	1.81581e+06	130340	1.71979e+06	134794	2.1548e+06	180302	2.32051e+06	151560	HMDB14118
Met1503	UDP-4-dehydro-6-deoxy-D-glucose	M+FA-H	593.048	0.762883	47576	3520.92	37651	2807.55	31445.2	2027.83	19018.7	2281.13	HMDB12300
Met1341	UDP-L-rhamnose	M-H2O-H, M+FA-H	531.051	0.762883	55969.5	4869.2	43719.8	3194.82	47376.4	12158.1	22788.9	3408.79	HMDB12305
Met0153	Ureidoisobutyric acid	M-H2O-H	127.05	0.842833	9920.84	937.07	11861.3	1917.22	11530.2	2185.22	4937.57	1520.73	HMDB02031
Met0292	Ureidosuccinic acid	M-H	175.035	0.789533	12883.2	949.778	14760.8	1249.35	8783.15	737.289	2796.06	826.037	HMDB00828
Met1035	Uridine 5'-diphosphate	M-H2O-H	384.983	0.651383	54775.6	22460.5	48541.7	12763.5	48772.3	15896.2	31138.7	10600.5	HMDB00295
Met1081	Uridine 5'-diphosphate	M-H	402.994	0.678167	391895	88406.8	329006	65786.6	222491	72243.9	192004	32078.9	HMDB00295
Met0853	Uridine 5'-monophosphate	M-H	323.028	0.808567	146750	13231.7	241584	22952.8	230547	23135.9	399046	53085.2	HMDB00288
Met1461	Uridine diphosphate glucuronic acid	M-H	579.025	0.8276	287700	51798.7	211755	37858.2	163373	41578.6	77060.8	14541.3	HMDB00935
Met1428	Uridine diphosphategalactose	M-H	565.047	0.6209	130676	38568.3	131498	30601.5	147183	34556.2	76649.9	29426.5	HMDB00302
Met1532	Uridine diphosphate-N-acetylglucosamine	M-H	606.074	0.647567	1.51532e+06	331073	1.38115e+06	232562	1.50917e+06	260226	1.15877e+06	126658	HMDB00290
Met0195	Urocanic acid	M-H	137.035	0.762883	19575	1609.22	15294.6	1736.98	13626	1832.89	9684.97	961.164	HMDB00301
Met1246	Valsartan	M+FA-H	480.222	2.1804	167592	29810.5	88292	14457.4	38855.1	13329.6	13915.9	7097.81	HMDB14323
Met0440	Valyl-Valine	M-H	215.139	1.5866	10101.6	3009.2	5752.29	1920.07	27692.2	34876.4	1053.98	875.941	HMDB29140
Met0551	Vanillic acid 4-sulfate	M-H	246.992	0.854267	100337	16189.8	88208.2	17751.9	106359	12904.6	150339	27411.4	HMDB41788
Met1282	Vignatic acid B	M-H2O-H	500.271	2.24263	248.936	419.664	36.0315	86.2075	190143	281582	196.395	652.689	HMDB33617
Met1166	Vitisidin A	M+FA-H	444.067	0.854267	9683.39	3747.28	7650.37	3133.13	18582.1	8036.85	20302.4	7449.26	HMDB41596
Met0924	Xanthylic acid	M-H2O-H	345.019	0.84665	42613.7	4776.26	61773.3	6711.53	26106.4	5401.06	20671.2	4001.66	HMDB01554
Met0422	Zalcitabine	M-H2O-H, M-H	210.088	0.84665	31087.5	9372.68	29406.8	14446.8	101130	25790.4	121574	25330.4	HMDB15078
Met0085		M-H	87.0079	0.789533	2786.42	776.748	2102.11	753.22	1108.36	814.894	1294.04	858.739	HMDB00243
Met0557		M-H	248.071	0.79715	20599.5	2312.49	14412.3	3711.92	9392.04	1167.09	4916.29	3033.8	HMDB29146
Met0927			346.055	0.732433	391243	77662.2	341320	79152.9	175143	82219.8	182131	43116.8	HMDB00045
Met0178			131.081	0.598033	2379	1578	2568.1	1458.55	4761.5	1175.27	1736.75	1430.14
Met0523			238.862	0.563717	7967.05	4142.28	6920.37	3574.03	12144.3	3094.63	10006.4	3480.11
Met0211		M-H2O-H, M-H	146.046	0.613283	2.62186e+06	336659	2.74287e+06	233198	2.68761e+06	195340	1.94434e+06	145994	HMDB00148
Met0205		M-H	145.061	0.85045	3095.22	1356.85	3446.85	786.636	6273.12	1804.36	8348.24	2728.43	HMDB00641
Met0207		M-H	145.061	0.598033	20584.2	2781.63	23488.3	2925.01	33882.4	5803.02	25545.3	3937.22	HMDB00641
Met0090		M-H	89.0235	1.0542	17891.2	2815.61	24333.1	3629.48	24721.2	3516.45	21641.3	2749.66	HMDB00190
Met0091		M-H	89.0236	0.858067	18850.4	3255.59	26678.5	5797.15	27233.6	3852.16	31562.9	3697.32	HMDB00190
Met0309		M-H	180.066	0.854267	51339.2	6355.37	68912	30302.1	66156.2	12093.1	65554.1	8735.41	HMDB00158
Met0001			56.6513	3.61418	1456.41	4707.51	107.33	243.058	95.4485	196.612	62.0748	162.352
Met0002			58.2804	3.85522	11845.4	2223.77	11990.1	3431.73	1973.59	1579.86	3386.44	2695.94
Met0003			58.2885	3.85142	36486.6	4730.57	35503.1	11117.8	5949.93	4670.25	10538.5	7637.48
Met0004			58.3007	3.8438	12340.8	5096.42	13347.2	5497.25	1630.49	1296.17	3071.53	2537.43
Met0005			58.3092	3.86283	19322.2	3413.32	17885	4888.92	3114.49	2727.7	6291.84	4318.84
Met0006			58.3347	3.84762	16667.1	8343.36	16096.5	11975.3	2580.56	1992.07	4680.34	3060.2
Met0007			58.3485	3.87045	15263.4	2735.78	13896.7	10035.9	2855.38	2493.1	5011.4	3376.84
Met0009			59.7057	3.59515	755.056	2100.07	5118.91	7187.42	51.97	94.4837	79.4651	140.695
Met0010			59.8888	3.58753	40.0656	126.839	3098.67	9227.03	4.52229	15.6657	99.1125	231.863
Met0011			60.1045	3.59133	194.991	355.164	2479.85	5462.55	5.16521	16.9817	42.9505	101.33
Met0012			60.4149	3.60275	503.061	673.673	3824.42	8309.82	2.58492	8.95443	14.8386	45.4874
Met0013			60.7814	3.59895	4850.95	15207.9	3114.02	4621.2	78.3962	173.98	122.124	254.698
Met0014			60.9467	3.59133	1660.4	5029.72	1599.07	3810.47	0	0	666.763	1951.26
Met0015			61.1283	3.62188	2819	6184.07	2200.88	2579.52	568.144	640.69	769.889	1493.3
Met0016			61.151	3.60657	2051.26	1701.78	7363.87	7855.46	326.917	378.154	723.284	791.422
Met0017			61.1631	3.60657	3256.34	3987.73	19701.9	22276.1	78.2998	142.896	557.845	1062.22
Met0018			61.1785	3.59895	3380.07	6551.27	8582.56	12515.9	76.0394	165.232	182.243	273.412
Met0019			61.4181	3.61037	816.555	968.222	8406.88	10792	220.783	280.325	329.08	482.844
Met0020			61.4661	3.60657	2358.67	4672.41	6949.54	13840.6	207.819	289.306	586.536	792.452
Met0021			61.4848	3.59895	2590.87	4832.75	5664.45	11786.2	7.4625	25.8119	119.98	329.373
Met0022			61.6316	3.65235	1684.64	5553.96	3998.24	9700.81	16.2953	39.6622	61.0363	132.146
Met0023			61.7444	3.59895	2725.85	3662.69	17193	14870.3	96.8462	153.754	627.395	1032.84
Met0024			62.0998	3.61418	277.148	312.151	4349.07	10018.8	14.5158	34.5694	55.9714	110.853
Met0025			62.1252	3.60275	4097.1	7400.39	6274.52	8872.14	20.3826	70.6074	1308.57	3992.03
Met0026			62.1684	3.60657	261.958	289.795	6493.77	11067.2	26.7151	92.5439	129.424	206.6
Met0027			62.194	3.59895	788.23	794.644	4253.9	7418.09	15.3971	42.1154	156.135	307.544
Met0028			62.2402	3.59895	1089.07	1987.07	5549.47	7423.47	1.20176	4.16303	94.4254	140.586
Met0029			62.7778	3.58753	1418.6	2999.75	3621.98	7244.63	29.118	97.6786	67.6782	234.444
Met0030			63.2178	3.59895	3452.25	11959	1424.84	3120.24	0	0	62.9147	147.228
Met0031			64.2011	3.80193	4334.32	6396.67	2711.88	786.675	110.972	181.239	531.665	573.372
Met0032			64.3539	3.61418	3261.18	6648.19	719.844	2194.76	37.9363	98.3248	98.5745	149.811
Met0033			64.7759	3.80193	3660.18	10235.6	1022.82	884.593	5.60843	19.4282	171.218	282.326
Met0034			64.866	3.82477	1153.43	862.444	6206.01	8782.94	66.1115	166.741	479.895	545.731
Met0035			67.0707	3.67898	33784.4	10394.9	22348.2	7874.68	3637.04	3559.94	6192.93	5068.11
Met0036			67.1161	3.67518	41622.9	14169.2	31295.8	12307	3914.11	3508.15	9642.21	8508.13
Met0037			67.1276	3.67898	29500.1	16785	20721.5	14261	2794.51	2842.9	5724.4	5028.55
Met0038			67.1668	3.67898	15755.6	8411.94	11208.4	9473.61	2153.77	1982.65	2820.07	2603.55
Met0039			67.1878	3.67518	30844.4	11902.1	31895.4	18061.2	4206.03	3299.97	8089.47	7238.99
Met0040			67.2042	3.67898	23713.5	8646.65	20115.3	20150.5	3318.75	3183.61	5527.11	4902.48
Met0041			67.2271	3.67898	19858.1	4214.68	19265.3	13349.6	2761.21	2581.2	5459.52	5127.34
Met0042			67.2367	3.67518	42075.1	10415.8	35799	18255.6	5236.86	4726.37	10876.1	9328.87
Met0043			67.2601	3.67898	21157.9	8946.85	17477.5	10024.8	1892.99	2312.58	5030.44	4800
Met0044			67.2781	3.6828	12832.7	8276.32	11202.7	7312.59	1274.02	1365.75	3186.1	2958.09
Met0045			67.672	3.61037	42.3136	105.002	5846.22	11220	9.00485	31.1937	31.4355	74.9798
Met0046			68.4761	3.60275	782.58	2373.3	8882.86	19357.1	7.19484	24.9236	81.6277	123.883
Met0047			68.5271	3.61037	1910.42	6432.99	5150.52	11881.8	25.1623	80.4039	6.36181	22.038
Met0048			68.5642	3.59895	2985.61	6911.37	5221.59	6383.9	7.0774	24.5168	23.526	81.4964
Met0049			68.6629	3.59895	1084.07	3677.98	3565.13	6859.62	0	0	2.83909	9.8349
Met0050			69.1531	3.60275	414.383	1040.64	7519.25	16817.3	4.15346	14.388	82.8603	232.426
Met0051			69.1766	3.59895	1111.99	3375.93	3404.04	10211.5	0	0	5.84406	13.7495
Met0052			69.2418	3.59515	259.133	473.103	8185.38	9519.41	40.7521	95.2371	11.3319	28.5838
Met0053			69.3317	3.59895	340.957	981.858	4159.97	9945.41	55.4136	191.958	16.3628	41.2231
Met0054			69.3832	3.62188	171.717	530.713	4952.28	11157.8	36.6337	116.659	29.1463	77.2619
Met0055			69.5192	3.59133	1403.66	4153.11	4252.38	9584.78	4.95264	17.1564	10.8878	25.5811
Met0056			69.7273	3.59895	52.0623	131.617	4708.83	11875.9	0	0	97.6305	191.789
Met0057			70.029	0.839017	3469.1	1252.75	4672.95	1575.63	4175.36	1581.2	5829.26	2822.37
Met0058			70.9977	0.517083	29894	2002.74	27925.2	1793	27899.6	2186.46	28024.7	2204.36
Met0059			71.0128	0.808567	34854.6	2034.93	35438.5	2172.96	29986.1	1698.54	23146.6	1623.86
Met0060			71.1654	3.61418	486.515	1443.25	2892.04	7640.81	0	0	22.1098	51.6408
Met0061			72.0084	1.6705	13676.2	1361.35	14789.4	1574.87	15803.5	1131.03	14198.8	1424.4
Met0063			73.6864	3.59895	1142.21	3942.34	3316.13	7101.81	0	0	14.7293	51.0239
Met0064			74.0062	4.1276	7288.44	3426.98	12156.4	4453.62	6945.43	4438.19	20612.7	5466.97
Met0065			74.024	0.842833	8702.49	1308.75	9160.81	1538.28	14863.8	2321.07	14879.8	2464.81
Met0067			74.024	2.03065	2956.77	903.922	4581.45	806.624	5095.64	923.714	4989.7	1025.15
Met0068			74.0759	3.64092	65.6072	165.992	736.849	2500.24	0	0	3061.38	10524.1
Met0069			74.9432	3.59133	57.4212	136.298	4576.09	9119.27	0	0	44.308	135.551
Met0070			75.7596	3.59895	4152.03	6976.09	10808.8	13446.5	20.8637	72.2739	38.9582	101.733
Met0071			75.7723	3.63332	1255.19	3354.22	2204.16	6795.26	14.0435	36.2452	39.9289	78.4713
Met0072			75.9288	3.61037	6294.12	9423.35	14999	20828.3	1795.67	4975.47	646.718	580.863
Met0073			76.2163	3.58753	1115.36	3567.67	8700.63	10029.5	0.863314	2.99061	151.565	525.038
Met0074			76.297	3.60275	8273.98	10910.7	23393.2	23038.3	196.11	395.354	464.354	577.552
Met0075			76.308	3.63712	1235.59	1856.88	2641.37	6967.94	232.383	373.852	257.478	367.275
Met0076			76.4206	3.6295	249.133	254.081	3044.39	8909.56	115.59	272.694	1700.71	5714.03
Met0077			77.5252	3.62188	2594.83	8080.9	1527.32	4606.5	106.019	262.818	19.8127	68.6334
Met0078			77.5264	3.84762	18.2831	63.3345	3439.93	8303.14	401.095	1389.24	74.6104	173.344
Met0081			79.1863	3.60657	27.7456	56.6974	2643.62	7383.97	0	0	0.0181679	0.0629354
Met0082			82.7286	3.63332	19.276	55.0665	1098.25	2878.9	0	0	3229.21	11069
Met0083			85.0288	0.842833	68136.2	4066.13	48570.5	3536.56	40434.6	4841.87	30550.3	2535.68
Met0084			86.993	0.517083	53098.4	5056.75	49487.1	4755.89	53467.2	5385.6	50614	3910.37
Met0087			88.0395	0.67425	1331.49	885.099	591.4	403.721	2377.43	1550.2	861.846	820.896
Met0089			88.048	3.60275	13.3202	36.6309	8244.75	19739.3	5.88106	20.0915	69.6754	229.357
Met0093			90.9973	0.429467	4062.93	2354.58	3243.72	1802.1	3514.86	1803.44	4102.43	1959.23
Met0094			92.9276	0.594233	4.20777e+06	161576	4.04091e+06	248820	5.19229e+06	536181	6.04108e+06	363401
Met0095			93.0451	0.762883	10293.1	1186.41	8322.53	800.848	7418.15	1045.81	5044.48	906.967
Met0096			93.4128	3.61037	3040.12	6361.84	8680.54	11334.2	785.107	2427.34	115.984	229.062
Met0097			96.3862	3.62188	796.392	1711.04	4502.61	11832.5	34.8528	120.734	2764.99	9578.2
Met0098			99.0555	0.842833	5626.95	2041.9	4967.97	2149.49	9512.98	3089.2	12028.7	3547.59
Met0099			99.0557	0.7134	44502.2	12924.2	22977.4	4940.85	17427.3	3725.34	5088.27	2481.48
Met0100			100.003	1.6134	2420.08	904.537	8850.65	2055.92	7544.47	2471.96	10352.9	3321.19
Met0102			100.932	5.17748	171760	23181.5	166817	18565.9	185182	22040.1	215787	26858.7
Met0106			102.948	0.452317	17635.2	2379.57	16156.5	2806.24	18075.7	2414.32	20136.5	2637.31
Met0107			102.95	5.1698	3858.83	1422.13	3635.64	1021.84	4383.2	1329.61	4483.88	1458.03
Met0108			102.956	0.586583	198657	8936.35	192557	9434.2	236866	33486.1	230885	12638.3
Met0109			102.988	0.517083	25123.7	4996.69	22378.7	4682.82	23700	3449.67	23819.3	3373.32
Met0110			103.054	1.6705	11861.1	1520.54	13844.1	2342.81	14288.7	2012.9	12421.6	1675.16
Met0111			104.953	0.586583	43165.3	5258.15	43906.2	2578.68	57596.3	8966.64	54580.8	5733.23
Met0112			107.06	0.762883	5287.96	1327.86	3775.05	1058.98	3079.19	1138.26	1430.71	890.678
Met0113			108.164	2.90943	38230.5	10313	19531.1	3577.06	20011.2	11429.9	5837.08	2064
Met0114			108.165	2.93228	15855.8	5982.7	6685.11	3251.06	10994.3	8503.52	2128.53	1480.58
Met0115			108.185	2.91325	21107.7	5718.94	11672.4	4315.6	13294.4	8155.06	3684.94	2249.12
Met0116			108.194	2.90182	11125	6534.03	6177.44	2755.93	5794.42	2692.3	2263.59	1547.48
Met0117			108.2	2.92085	15563.6	7645.98	7728.91	2346.03	9885.45	6633.25	2391.88	1220.4
Met0118			108.206	2.90943	5903.58	2389.84	4404.67	1220.08	4919.44	3100.36	1781.53	1060.02
Met0119			108.221	2.91325	22336.2	6901.38	13699.9	4309.16	15699.6	9191.02	4874.6	2156.01
Met0120			108.261	2.91325	30143.2	8379.18	16132.7	4454.47	20646.5	10482.1	5198.98	914.337
Met0121			109.04	2.01923	136.3	188.695	5970.25	2632.17	8467.86	3597.02	9667.6	3271.1
Met0122			110.024	1.31047	47901	3768.34	33821.3	3483.39	25339.1	2676.85	17356.2	1240.51
Met0126			111.056	0.839017	69260.3	7459.76	69907.2	7484.86	84854.6	6554.26	93399.4	16430.1
Met0127			112.039	0.842833	5977.52	889.345	6171.14	1308.83	4636.42	1217.64	4143.05	1114.78
Met0130			114.687	2.91705	26885.4	7182.32	23040.5	6996.72	13832.9	6254.98	20127.9	7059.24
Met0131			114.709	2.91705	9611.46	2282.17	10174.2	2956.23	6569.8	4019.39	8180.31	3682.39
Met0133			115.003	0.728633	11345.7	2360.16	9058.25	1513.97	2334.54	1081.63	340.555	421.457
Met0134			115.009	1.42947	4950.44	1219.57	5691.92	2097.02	25413.2	21338.8	36363.5	9832.59
Met0135			115.989	0.517083	169640	8975.1	157850	10456	167640	11789	164783	6032.55
Met0136			116.035	0.8314	5404.55	1528.97	5528.91	1190.16	4689.47	1213.59	3015.7	987.993
Met0138			116.928	5.17748	714673	71514.9	689203	59856.6	772593	59838.3	884838	72659.1
Met0139			117.019	1.03897	9260.18	3043.85	7881.24	4604.45	7155.12	2906.3	7088.72	3299.95
Met0141			118.966	0.517083	6784.41	3719.7	6711.69	1970.79	11636.8	2956.53	13043.3	2580.4
Met0142			119.049	1.31808	2771.34	693.332	3167.19	979.428	2883.47	1235.38	2454.13	582.289
Met0144			121.029	2.78273	5799.06	4524.76	1369.66	1249.86	9609.56	3896.72	12137.8	5518.1
Met0145			123.056	1.6134	3099.42	955.774	14428.8	3410.72	11074.6	3460.4	17538.8	6012.19
Met0148			125.096	3.34943	5175.49	3099.81	6178.4	2110.53	3976.82	1870.58	7061.21	2812.14
Met0149			125.872	0.778117	16371.6	5836.61	15675.8	6713.68	35449.4	16484.3	36073.6	11064.9
Met0150			125.872	1.7326	10050.7	3012.43	11082.8	2289	9500.96	3720.4	18595.6	3277.75
Met0151			125.872	1.45232	53477.4	12917.3	60488.6	9771.26	72893.8	13639	104688	12700.4
Met0152			127.05	0.60185	2029.47	1402.06	3228.49	1236.21	6056.5	1996.67	3046.11	1859.12
Met0154			127.076	3.07802	13509.7	3146.57	12611.5	1884.58	7444.03	2520.26	8551.53	3222.13
Met0155			127.087	0.842833	30034.6	3019.39	43568.8	8047.72	25061.8	4699.3	5139.99	1333.83
Met0156			127.869	0.781917	6457.9	2468.65	5528.44	1793.78	17739.7	7294.29	18753.3	6403.38
Met0157			127.869	1.44088	21679	5261.8	22639.9	5089.99	28927	6624.02	44935.8	7051.02
Met0158			127.87	1.72498	3749.43	2148.78	4475.51	1772.52	3784.97	1678.89	9462.81	2660.87
Met0159			127.87	1.80498	8469.77	3416.98	10185.1	3187.94	9509.49	2999.01	19945.7	7950.73
Met0160			128.035	2.0002	7521.07	2048.6	7681.22	1124.21	6243.44	1220.74	4687.24	1787.32
Met0161			128.035	2.42642	8228.71	1819.83	8613.12	2407.64	5564.44	932.179	3512.01	1194.96
Met0162			128.035	2.0812	33064.7	5038.44	35586.4	5960.32	29397.8	5358.59	24531.9	2687.58
Met0164			128.035	2.21973	9951.91	1639.94	11894.2	3215.59	9168.27	2472.27	7664.31	1896.32
Met0165		M-H2O-H, M-H, M+FA-H	128.035	0.842833	1.55535e+06	109075	1.8074e+06	182096	1.42016e+06	103766	935417	66483.9
Met0166			129.055	2.4112	1934.17	1097.55	874.599	735.95	10003.3	4268.59	9808.01	3465.69
Met0167			129.055	2.595	2333.47	1532.08	1347.41	872.17	12359.2	5252.52	11437.9	6059.35
Met0168			130.04	0.842833	10408.9	2403.27	11073.1	1750.85	10191.8	2156.55	7569.69	2053.12
Met0169			130.061	0.67425	10736.7	3698.84	5722.53	2397.92	13189	1655.22	6172.12	3112.07
Met0171			130.087	1.35995	35406.3	7880.76	47153.2	9358.36	53350.2	14347	42772.1	7995.78
Met0173			130.087	1.4104	43214.1	7469.01	48824	6954.99	53769.7	10512.8	43380	4609.92
Met0174			130.966	0.517083	32812.8	6323.59	33333.3	5138.02	51952.3	10998.6	54794.4	6673.95
Met0177			131.045	0.7134	9315.77	3402.71	4669.5	1725.5	3428.38	1674.79	613.542	502.012
Met0180			132.03	0.605667	11879.7	3715.08	4617.7	1932.85	7472.33	2139.53	3806.04	1792.52
Met0184			134.047	0.732433	45027.1	20881.5	41726.2	21951.3	38075.4	15616.6	43892.2	11228.7
Met0185			134.047	1.1953	13520.8	3175.43	14015.3	6720.86	10000.3	3150.59	8035.18	3287.52
Met0186			134.865	0.67045	2586.84	845.223	3291.73	978.737	3349.14	1072.64	3562.14	1008.96
Met0187			134.894	0.632333	106751	14153.5	108465	15180.9	104995	11042.7	111944	11783.3
Met0188			134.894	5.17748	219444	50894.7	213017	45027.1	236891	44284.3	282222	67061
Met0189			134.987	0.42185	67807.3	16389.1	60155	14461.7	64885.2	15090	70949.2	14396.8
Met0191			135.054	0.84665	2679.45	1282.71	2586.38	2473.11	3562.47	1769.42	6543.77	3066.09
Met0192			136.891	5.17748	14183.6	4615.58	13769.1	3678.26	15489.5	3904.53	18488.5	6049.05
Met0193			136.917	0.605667	85404.5	4743.93	84668.8	5801.14	80590.6	10624.7	110744	7461.18
Met0194			136.985	0.912333	9664.32	804.691	9638.51	1575.92	9104.84	1827.5	6449.44	1487.67
Met0196			138.019	3.70565	25479.6	5562.39	27587.5	4430.75	39696.3	10477.3	44543.8	4742.45
Met0197			139.05	1.37613	59563.9	5631.21	22018.1	9564.13	11122.4	11238.3	2781.19	1798.85
Met0198			142.05	2.20735	9238.64	1745.13	7184.33	1493.97	3175.25	1558.05	1374.32	1269.22
Met0199			142.065	2.03065	16423.1	1959.07	18638	2021.19	20241.2	2280.99	16493.5	1996.46
Met0200			143.045	1.16475	882.055	525.046	877.181	565.97	3718.29	2076.25	3742.67	1718.93
Met0201			143.046	0.7134	308358	94855.2	148937	33571.6	114283	23686.5	38162.8	10418.7
Met0203			144.967	0.789533	505.622	312.963	183.327	289.345	864.158	632.948	1123.9	1149.31
Met0208			145.93	0.47135	81658.2	9096.07	77349.1	6960.3	89479.2	9171.7	100790	11248.3
Met0209			145.998	0.67425	4499.81	996.288	3049.71	732.642	6352.79	1175.37	4023.47	1156.94
Met0212			146.082	1.75548	37114.6	3846.37	29656.4	3810.82	30387	7251.19	21144.9	3228.25
Met0213			146.938	0.452317	58750.5	5990.92	55888.4	7290.42	62766.1	6313.06	69760.7	5714.51
Met0214			146.961	0.517083	93716.7	17901.7	92732.2	11601.3	139055	22007.3	158629	15537.2
Met0215			146.982	0.86665	21697.6	4011.46	30828.6	6486.96	31905.6	3828.37	35529.1	4346.23
Met0216			147.045	1.6705	174953	19645.8	201785	23907.1	207381	22901.1	186347	15704.1
Met0217			148.043	2.20735	8998.17	1213.59	6217.52	1418.37	2478.7	973.623	1259.38	628.725
Met0218			148.949	0.50565	28604.3	3445.77	28078	2389.42	30382.6	3386.28	32694.3	2854.87
Met0219			148.98	0.87045	6329.94	2304.13	7801.01	2121.31	7660.3	2294.29	7121.43	1850.48
Met0220			148.984	0.4104	8410.3	3532.23	7546.18	3451.98	8723.21	3393.32	8505.91	3527.7
Met0221			150.886	0.590417	463062	16339.9	441078	32071.6	704848	146004	722407	74717.7
Met0222			150.915	0.3647	25198.3	2903.02	23560	4019.84	27605.7	3217.72	30626.1	3825.79
Met0223			150.948	0.475167	12312.1	2180.95	10828	2486.78	13749.3	3698.2	14517.7	3059.1
Met0224			150.982	0.4104	9549.96	2566.76	7954.37	1892.22	9226.96	2391.96	9261.88	1504.54
Met0226			152.034	4.37625	18979.4	4373.87	22168.2	4026.01	31940.5	7495.92	34669	3466.8
Met0228			152.883	0.590417	446709	16449.6	429487	27929.5	684789	142405	700115	74100.6
Met0229			153.066	1.6134	14356.9	5091.23	18798.7	4334.1	12909.3	4296.12	17831.9	5411.22
Met0230			153.868	0.87045	22089.5	5306.66	17386.7	3952.62	20191.8	3685.46	23006	5422.93
Met0231			154.014	3.12382	3734.8	1687.92	5483.61	3576.77	7158.55	4233.78	11472.7	4329.57
Met0233			154.88	0.590417	123484	4249.87	118636	8252.74	181644	33714.2	186729	15511.5
Met0234			154.958	2.79802	9710.73	1927.1	8874.48	2728.21	10070.1	2503.43	10885.4	2515.09
Met0235			154.959	0.398983	6514.26	1781.01	5576.47	1825.86	7396.29	2624.36	8036.2	2277.11
Met0237			155.046	0.839017	428977	54694.3	453624	60511.1	570743	48017.3	632526	133719
Met0238			155.865	0.685783	48318.9	12191	53119.1	13015.9	64286	10540.3	67515.5	11319.9
Met0239			156.924	0.885683	7394	960.624	7421.04	1449.88	6910.29	2064.25	10952.8	842.671
Met0240		M-H2O-H, M-H	156.925	0.605667	125658	9878.67	119768	10041.3	111819	23053.3	170905	12345.1
Met0241			156.925	0.559917	33479.8	5004.38	34984.2	3542.58	24785.2	7642.42	38996.5	5437.18
Met0242			157.854	3.52185	18351.2	3722.55	15726	3494.04	8983.9	4846.06	8806.41	3464.7
Met0243			157.872	3.50662	29312.5	3456.77	25574.4	3538.94	13425.7	5670.39	13192.9	6985.72
Met0244			157.929	3.50662	98434.4	9239.38	86724.2	12541.5	49139.3	18770.7	47841.3	19072.9
Met0245			158.846	1.20768	4007.45	631.891	3731.08	666.199	4322.03	575.64	4168.22	949.094
Met0246			158.846	0.6896	22030.2	4889.4	19784.7	5759.88	30529.1	6961.03	30563	5307.56
Met0247			158.978	0.517083	4.63818e+06	259254	4.30946e+06	237803	4.3391e+06	242672	3.86929e+06	140564
Met0248			159.092	2.03065	16668.9	1930.5	18510.7	2566.08	18019.4	1675.05	16982.4	2164.71
Met0250			160.841	0.874267	574270	110652	527703	105099	670151	114565	648566	109786
Met0251			160.842	0.678167	446028	85140	400773	90570.2	664676	143093	612714	113065
Met0252			160.915	0.586583	19035.7	3324.56	18666.9	2704.05	12412.7	6653.07	20169.4	3375.37
Met0253			162.838	0.874267	501412	93716.1	458594	94499.5	586159	98403.1	565744	98594.9
Met0254			162.839	0.678167	405940	79783	363347	84468.3	609931	132751	558038	105515
Met0255			162.912	0.586583	5029.56	4422.34	4683.12	3549.86	3128.11	3116.5	4991.1	3893.94
Met0256			162.982	0.425667	42424.5	11726.4	37192	10077.9	40920.1	10556.7	42383.1	10440.2
Met0259			164.835	2.06212	6017.08	3164.6	7093.89	3433.51	16275.8	6512.4	20454	5385.73
Met0260			164.835	0.874267	123735	22231.9	114369	21784.1	144113	22940.7	141567	22307.4
Met0261			164.835	0.678167	94622.8	19764	84997.5	19610.8	141477	29664.2	128649	26238.9
Met0262			164.928	0.46755	8740.36	1717.41	9302.13	1543.28	12234.9	1749.03	15237.1	1919.22
Met0265			166.048	0.858067	4966.69	2910.7	3526.11	2222.05	2893.63	1858.54	3387.49	1049.55
Met0266			166.098	0.85045	976.9	812.576	857.39	842.772	2656.25	1286.07	4717.24	1698.76
Met0268			166.995	0.8314	3834.28	872.599	3965.68	1190.49	4640.78	634.994	5031.42	1521.66
Met0269			167.082	0.84665	952.237	667.29	1059.64	681.113	4101.18	1773.62	4838.35	1364.19
Met0272			169.061	0.97705	113381	47736.1	48785	38167.7	10071	6449.29	6372.77	5469.18
Met0273			169.061	1.35615	72889.3	25192.3	42428.8	18075.7	11847.8	6689.83	4415.68	2042.48
Met0274			170.943	0.80095	5652.98	602.828	4855.73	1337.84	8410.31	2036.31	11696.5	930.893
Met0277			171.065	3.08182	10455.6	2196.07	11192.7	3295.58	5620.34	2494.5	7311.36	3404.74
Met0282			172.061	1.31047	4900.95	1291.33	3958.86	1710.56	1786.11	1452.67	987.75	515.722
Met0284			172.842	0.6896	17842.2	11221.9	21486.4	16165.7	58852.5	22419.3	72802	21207.5
Met0285			172.961	0.908517	54238.1	3930.29	50104.2	10971.3	45939.4	4785.86	35208.5	2643.04
Met0287			174.839	0.6896	17662.1	13707.8	19076.1	16667.5	60711.1	24102.1	71642.8	23690.5
Met0288			174.955	4.24278	23323	4037.79	22512.9	3585.04	28831	3233.74	31340.7	3829.83
Met0289			174.955	2.06593	7027.04	1885.12	8112.35	2863.84	10399.7	2368.79	12443.3	2072.48
Met0290			174.956	0.517083	558233	109330	560560	60197.5	839576	132422	900316	56494.4
Met0291			174.981	0.812367	10214.4	4771.16	10996.5	4826.32	11035.5	4697.98	11884.7	3281.25
Met0294			176.836	0.6896	5498.36	4261.8	7347.86	5136.69	16157.2	6841.41	22823.4	6919.48
Met0295			176.909	0.889483	36585	4458.69	33067.8	3676.47	34014.7	5682.97	47313	5786.06
Met0296		M-H2O-H, M-H	176.935	0.556117	113837	23512.1	115128	21871.5	39094.6	21181.6	92540.2	26464.2
Met0297			176.978	0.4066	26011.4	6003.51	24422.4	6090.87	27841.2	5625.73	31260	6285.99
Met0298			177.033	0.842833	21417.1	4890.04	18967.5	7041.89	40195.2	9596.82	46526.6	8089.32
Met0300			177.091	5.01272	6473.91	1501.15	6612.76	1435.99	7066.6	880.573	8548.38	1443.51
Met0301			177.912	0.804767	3743.41	1453.23	3858.39	1314.63	6929.2	2369.32	8285.78	1431.45
Met0302			178.873	2.12325	56399.5	7994.57	51418.6	6569.84	20625.8	15538.5	22117.2	11805.4
Met0305			179.011	2.10025	80395.2	12270.7	80182.1	18825.5	54025.3	18762.6	70711.2	22719.5
Met0306			179.013	2.11182	215739	16855.8	192914	13058	95354.6	58789.6	114005	46178.1
Met0308			179.107	4.87052	14405	1283.39	14930	1350.03	14787.2	1763.64	17452.8	1521.34
Met0311			180.186	2.12325	27251.7	5058.23	24124	4810.51	11515.1	8974.7	14228.4	8467.34
Met0312			180.223	2.10802	32809.3	9809.31	32091.9	10909.9	13678.5	10965.6	17061.2	11967.2
Met0313			180.911	0.537067	2175.04	1362.01	3379.8	1622.68	3091.11	1521.37	2870	1239.42
Met0315			181.05	2.08502	9279.98	2179.43	10214.2	2820.19	10619.7	1887.3	8247.51	1748.96
Met0317			181.965	0.60185	15211.7	3705.91	10094.3	1868.8	11101.8	1750.56	5248.59	1830.85
Met0318			183.004	4.21518	9736.98	1712.2	11932.2	2122.93	11334.2	2974.26	14878.1	1913.71
Met0321			183.077	1.77072	18164.2	6678.32	13767.7	5969.5	3349.44	2167.25	1015.55	656.394
Met0322			183.077	1.65527	64827.8	28976	12993.5	2775.42	2933.5	1572.34	833.717	547.284
Met0323			184.876	1.29143	18347.6	6483.75	14914	5490.98	25913.2	6638.61	34551.3	6917.88
Met0324			184.876	1.54853	54581.8	6520.91	55295.7	9487.25	64422.5	8835.19	83670.8	9178.86
Met0325			184.876	1.72878	10742.4	3198.34	9885.99	3153.34	10141.3	3750.07	17549	3465.16
Met0326			184.876	1.84687	45299.5	7466.07	47635	9059.58	51128	8644.46	69855.4	8648.69
Met0327			184.876	2.05832	2452.93	1027.1	2354.99	1010.89	5122.25	1345.18	7868.3	2450.83
Met0329		M-H, M+FA-H	185.056	1.6134	16857.8	4363.08	78783.1	19896.8	63281.6	19625.8	93777.4	28504.5
Met0330			185.056	2.01923	2477.14	1696.68	18837.6	6407.07	27458.5	6020.54	29904.4	6737.45
Met0332			185.993	1.24575	16440.6	3711.72	20967.7	4087.61	18948.5	3014.27	15491.3	3504.79
Met0333			185.993	0.858067	12997.1	2516.55	14752.9	3142.8	16956.9	2775.21	22437.4	3841.25
Met0335			186.869	1.72118	9181.66	1489.36	8244.5	2553.53	7958.02	3876.31	13296.7	3479.24
Met0336			186.936	0.5485	288355	14611.2	292926	18221.3	320508	19104.5	357264	18543
Met0338			187.097	3.34943	57350.8	19353.6	67705.7	16017.9	48523.9	10129.6	71711	25484.5
Met0343			187.99	1.24575	5441.96	1700.12	7695.9	1689.04	6418.84	1551.79	4938.54	1581.82
Met0344			187.99	0.858067	8543.48	1529.35	10074.6	2483.92	11857.5	2706.6	13028.4	3042.23
Met0346			188.045	1.35995	2593.34	1400.54	4100.03	1083.01	5131.6	2455.33	3591.76	1442.24
Met0347			188.045	1.4104	2948.75	2046.04	3768.26	1573.07	4080.61	2409.23	3240.53	1535.09
Met0348			188.045	1.22672	14947.8	7297.07	23065.3	7317.65	15547.8	8153.06	12575.3	9373.53
Met0349			188.092	2.36072	2705.65	1544.4	5734.6	1570.61	5001.38	1737.9	2347.5	1268.51
Met0351			189.97	0.7172	26470.4	8979.02	46213	10285.4	42206.5	9096.67	41268.8	5042.94
Met0352			190.017	0.67425	3960.07	1894.17	2403.13	1646.21	11847.4	3529.61	6660.77	2840.72
Met0355			190.928	0.4447	46985.5	8109.34	42110.8	7972.34	48296.6	7540.98	53727.2	7500.31
Met0356			190.972	0.812367	11828.8	1664.98	12637.4	1686.65	14154	2108.33	15598.8	1299.65
Met0357			191.019	1.20768	62249.4	6974.14	28532.5	3021.32	20146.4	2819.71	16565.1	1815.62
Met0359			191.967	0.7172	6551.38	4111.7	14894.1	3867.03	12941.7	3673.79	13641	2472.42
Met0361			192.048	3.28853	231.062	222.61	323.737	341.305	1949.73	1757.37	491.934	655.434
Met0364			193.086	4.91365	129681	8812.03	130178	7005.98	141144	6349.94	165011	9823.97
Met0365			193.815	0.751467	14828.3	5559.26	14480.7	6526.8	35783.2	16002.6	31260	13883.5
Met0367			194.904	0.3609	57345.9	4441.13	53044.2	5882.9	60612.2	4678.79	66874.8	5910.14
Met0368			194.905	5.15458	55455.9	10232.3	53431.3	10914.8	57752.2	12326.6	68508	10571.7
Met0369			194.944	0.908517	27446.7	2483.53	27052.4	4652.39	28450.5	3186.93	20719	2285.02
Met0372			196.022	1.24193	4854.51	1348.4	6287.4	1589.07	4814.49	1431.19	3646.47	1157.34
Met0375			196.191	0.762883	98368.8	21192.2	89916.2	16578.5	80316.8	9127.11	37371.6	3250.48
Met0376			197.056	1.6134	10155.4	4346.86	18259.7	4274.59	12703.6	4453.74	18777.7	7093.9
Met0378			197.807	0.87045	803507	121627	784896	117439	965636	183871	849343	97628
Met0379			197.808	0.751467	1.62703e+06	247996	1.51828e+06	267911	2.71194e+06	650056	2.66349e+06	431924
Met0383			198.074	1.22672	40631.3	8596.23	52638	11765.7	50223.7	7177.89	41233	11662.4
Met0384			198.917	0.605667	200176	29178.9	193181	27620.8	130858	55982.4	225336	33006.1
Met0385			198.917	0.9009	33166.6	3751.55	30922.6	4519.52	24906.4	7981.04	40832.6	3488.88
Met0386		M-H2O-H, M-H	198.918	0.556117	625543	53085.8	614867	50685.5	361507	121256	632262	89561.7
Met0387			199.015	0.7134	212148	69421.8	114372	32228.5	132952	29169.8	48204.4	17459.2
Met0388			199.804	0.751467	626919	93192.2	586766	104805	1.03179e+06	248250	1.01307e+06	163913
Met0389			200.973	0.513267	66667.7	8487.57	59675.4	6550.84	58747.8	5058.72	47332.6	4246.16
Met0390			201.037	0.854267	9065.26	2409.23	13795.6	3285.91	16867.9	3678.73	24242.3	4272.01
Met0391			201.112	3.80573	15140.4	4525.73	16639.8	3480.58	11014.8	2762.98	16738.2	4611.81
Met0392			201.123	1.51332	13159.3	5220.55	10047.9	6189.81	49090.6	67682.8	1518.41	1492.99
Met0393			201.123	1.40278	19718.8	8548.95	7921.41	4942.94	44020.6	58857.1	1721.83	1838.95
Met0394			201.124	1.83925	9417.85	2900.42	4298.04	1390.98	32576.1	39995.7	1361.2	1427.01
Met0395			201.801	0.751467	85456.5	17200.4	78105.1	18422	145593	36842.4	148300	24592.3
Met0398			203.013	1.058	6386.48	1704.27	9925.98	2477.56	9649.7	4379.16	4918.09	2118.29
Met0399			203.019	0.60185	2036.33	1428.89	3557.54	1811.57	7002.31	2446	3403.68	2043.63
Met0402			203.066	0.678167	9336.03	3642.65	7142.53	2443.13	5229.62	2589.52	3675.66	1488.36
Met0405			204.003	0.8314	4862.58	1535.77	4625.52	1952.71	4003.62	1590.93	3420.58	1752.55
Met0406			204.004	0.613283	120334	10147	126252	8903.48	145247	15297.8	105875	6348.37
Met0407			206.001	0.613283	35062.8	3377.83	38561.8	2583.27	44241	3848.57	32445.4	2983.9
Met0408			206.071	0.617083	3940.11	1248.57	3895.72	1195.99	4578.98	948.1	3239.44	965.08
Met0409			207.011	2.82085	14200.9	5694.65	12271.4	2343.19	40523.2	30114.6	79065	45931.4
Met0410			207.037	1.6134	5742.09	1796.59	16017.2	3998.71	13619.4	4254.4	21795.5	5549.98
Met0411			207.067	0.617083	18706.3	5029	18438.5	4259.56	20866.4	4514.66	13764.9	4538.94
Met0412			207.102	4.87052	111788	7636.12	115735	9306.47	118998	6661.82	140526	9343.76
Met0413			207.138	5.14317	13892.2	1834.76	13859.4	1539.92	14761.8	2482.9	17042	1640.26
Met0414			207.93	0.433267	11181.6	1666.25	10618.7	1580.29	12572.2	1656.89	13263.8	2002.55
Met0415			208.845	0.590417	551191	20286.8	526481	36351.1	817168	161549	843192	84085.2
Met0416			208.98	1.0542	14702.1	2341.45	17846.8	2285.29	18915.8	3559.02	17646.8	3894.18
Met0417			208.981	0.858067	6102.71	1559.02	7751.14	1842.94	7122.17	1391.06	8913	1581.02
Met0418			209.078	3.34943	9868.62	4516.42	10840.4	3441.47	9181.77	3133.58	12083.7	4527.01
Met0419			209.154	5.00892	224737	177120	405503	331057	261955	175098	652705	288868
Met0420			210.087	1.16095	411.442	390.954	327.178	387.174	2258.51	1114.8	1779.49	1352.72
Met0423			210.841	0.885683	11367.3	3387.81	13110.3	4578.04	26003.9	12551.1	27069	3941.25
Met0424			210.842	0.590417	795569	28922	758071	50475.4	1.15469e+06	226543	1.19021e+06	111830
Met0427			212.022	0.636133	5423.08	3613.76	9140.55	3020.4	4758.74	2128.3	1371.79	932.227
Met0428		M-H2O-H, M+FA-H	212.839	0.590417	436396	15559	414467	21502	562738	85230.2	609224	44139.7
Met0429			212.954	0.80095	101480	10994.1	107396	10991.1	144537	22972.1	188354	9446.28
Met0431			213.055	3.50662	4629.48	2223.46	4688.48	1785.67	11159.8	3150.68	12726.3	2843.07
Met0432		M-H2O-H, M-H	213.087	0.8276	27717.1	5489.28	30709	6285.21	30340.7	4990.45	23417.1	4060.61
Met0433			214.035	0.609467	11306.4	2619.8	12589.3	2774.56	14582	2744.2	13792	3801.87
Met0435			214.835	0.598033	23096.8	5236.91	22053.2	4739.95	42969.8	10855.9	42685	9533.14
Met0436			214.883	0.605667	5117.37	910.513	5604.7	1188.74	6385.41	1758.48	8294.4	1609.77
Met0437			214.951	0.80095	29681.1	2680.33	30471	2817.21	40913.1	5408.91	52586.2	1794.74
Met0438			215.082	2.33783	70.7801	157.532	36.0378	84.5919	1637.59	1246.39	1603.09	1546.89
Met0439			215.128	4.23898	20645.8	8061.8	23083	9401.46	11956.8	5685.08	20229.5	7591.17
Met0441			215.164	5.08605	36729.3	6630.31	34971	4495.35	36452.9	6001.83	42304.6	6043.62
Met0442		M-H2O-H, M-H	216.051	0.85045	34555.2	2593.52	31011.6	2759.09	27173.7	2870.51	20798.9	2202.28
Met0444			216.968	0.513267	26865.8	5025.27	24767.9	4690.05	23307.3	3968.77	18201.4	3097.01
Met0445			217.048	0.617083	437658	48843.4	369007	40060.4	327606	38417.2	276760	28704.1
Met0446			217.064	1.7669	14205.9	5214.89	11268.4	4378.55	3357.95	1952.72	1117.1	544.406
Met0447			217.082	0.7134	2376.69	928.157	1535.57	668.958	4356.67	5229.91	408.477	321.173
Met0448			217.118	0.854267	7442.92	2867.58	5177.13	1649.08	29415.1	28107.8	4664.27	1773.61
Met0449			217.118	1.28	579.865	619.092	404.462	423.328	7470.25	10140.4	9.81637	34.0049
Met0451			217.93	1.24193	17262	3484.96	20457.7	5305.41	18219.6	5299.87	15194	3989.04
Met0452			218.023	1.7631	8118.52	1336.53	6227.03	1905.55	59218	30041.7	21797.6	19304.6
Met0454			218.061	1.4104	15699.2	2758.22	16145.1	3003.77	19809	6808.61	13517.1	3764.51
Met0455			218.061	1.23052	23716.7	11603.7	42561.1	16640	32529.2	20142.5	22403.4	15212.8
Met0456			218.061	1.35995	14095.6	2113.78	19039.1	5435.62	20634.9	6977.95	14199.1	5045.29
Met0458			218.873	0.586583	39595.1	3082.17	39571.2	2652.53	22597.4	11041.7	36618.3	6574.67
Met0460			219.844	1.29905	188729	36251.3	148894	38702.6	229015	46060.2	253524	38148.7
Met0461			219.845	1.72498	302918	43698.1	334788	33455.5	385685	45901	523172	46508.1
Met0462			219.845	1.6134	370701	43258.8	380774	23322.2	422744	39481.1	469518	24079.1
Met0463			219.928	1.24575	5841.27	1042.83	7476.27	1490.7	6370.07	1464.59	4707.04	661.55
Met0465		M-H2O-H, M-H	220.899	0.556117	94330.3	5603.47	87084.6	7860.21	73592.1	15876.3	105874	10895.1
Met0466			221.092	1.79355	14865	5734.08	7756.93	2443.37	61472.7	81704.7	1430.2	991.635
Met0467			221.117	4.82103	21225.8	3409.54	19939.8	2497.12	22995.6	2810.05	25118	2611.9
Met0468			221.117	4.9822	7063.82	2248.67	7237.75	1836.7	7888.27	1917.91	8843.64	2858.34
Met0469			221.153	5.12793	88757.9	8233.53	90448.5	10022.1	90398.1	8950.84	109673	5338.95
Met0470			221.841	1.29905	124141	24051.7	96419.2	27087.1	149663	30895.7	167005	26016.1
Met0471			221.842	1.72498	191523	30883.1	217163	19579.8	244246	31212.7	335699	30834.6
Met0472			221.842	1.6134	167705	20999.5	174546	7739.47	190603	19467.7	217566	13881.7
Met0473			221.901	0.80095	24719.7	2937.25	25417.4	2686.76	32803.3	5050.89	31722.1	1946.61
Met0474			222.029	1.6705	56104.3	18094.1	60349.8	18387.1	62910.9	14623.7	66379.6	12408.7
Met0475			222.076	2.12705	9726.11	3082.87	13342.4	4094.52	9746.74	1806.29	6129.8	2699.23
Met0476			222.097	0.698167	22315.2	2297.17	15018.7	2545.37	14540.5	2897.52	11377.4	2854.11
Met0478			222.983	0.812367	17587.9	1927.48	18702.9	2440.1	21825.5	2969.94	23151.7	1680.96
Met0479			223.096	4.86672	10771.6	2100.4	10130.2	2028.82	10412.5	2295.97	11731.9	1946.86
Met0480			223.096	4.34572	25276.5	10180	27406.6	10011.1	17989	5895.84	23392.9	11080.5
Met0481			223.133	5.03937	16776.1	3643.12	15989.9	2626.19	17067.7	4276.12	19941.6	3752.4
Met0482			224.103	0.86665	11160.7	4316.86	11662.4	10237.4	15606.8	7406.38	8756.22	4695.36
Met0483		M-H2O-H, M-H	225.048	0.804767	26747	5376.11	28712.9	5565.29	24914	7573.53	11408.1	3586.96
Met0485			225.986	0.613283	794346	49441	810116	36692.7	1.0779e+06	178955	740765	62566.7
Met0486			226.966	0.520883	789584	69326	723448	74084.5	783110	105016	719708	82465.4
Met0488			227.103	1.86972	2283.18	930.834	1688.51	775.536	7682.69	9034.48	850.993	619.633
Met0489			227.103	2.03065	3961.38	1393.77	3542.48	1602.42	3482.85	2001.51	1703.52	1038.05
Met0490			227.983	0.613283	197910	14725	201296	11833.2	267823	43270.5	183885	18490.5
Met0493			228.959	0.402783	29987.6	8432.1	27698.4	9028.91	32109.8	8597.18	34532	9684.59
Met0494			229.134	3.14665	28109.1	7937.06	40251.7	11807	43388.9	13968.8	51855.7	11347.7
Met0495			229.155	1.8821	1949.65	1671.86	1188.81	921.784	2988.59	3467.14	117.497	315.309
Met0496			229.155	2.11563	122992	45801.9	69041.6	16476.3	128317	111901	15579.4	7744.27
Met0498			229.969	0.50185	9359.42	1326.37	8000.28	2001.31	6785.54	2621.77	6508.57	1945.93
Met0499			230.953	0.854267	1872.89	1193.01	1284.97	1136.46	3259.77	2656.58	4760.72	2339.45
Met0500			230.966	0.494233	15081.6	1470.33	14590.3	1957.69	14494.8	1303.56	11410.6	1445.66
Met0502			231.134	1.83545	1190.58	716.072	456.902	529.041	4389.97	5698.59	26.8565	93.0335
Met0503			232.058	1.6705	123668	24014.4	135539	31271.6	140336	26708	144525	25096.9
Met0504			232.923	0.46755	16366.4	3596.86	17400.8	4283.17	18722.4	2334.36	21553.9	3591.17
Met0505			233.077	0.67045	1792.81	1219.24	1662.89	821.22	2134.87	1334.55	433.886	528.255
Met0506			234.961	0.904717	19840	1897.17	19676.8	2968.61	14072.2	1882.43	12407.5	1996.81
Met0508			235.096	4.76763	14810.4	1907.87	13920.3	1931.94	14563.2	1913.87	16480	2552.41
Met0509			235.108	1.78975	3497.94	3784.09	968.401	676.144	45215.4	60035.3	864.728	1160.35
Met0510			235.108	2.05452	4548.48	1482.55	1329.09	694.054	9709.7	11731.3	307.612	425.769
Met0512			236.092	3.07802	5496.48	2415.29	11627.5	3319.51	9087.29	2345.5	5460.48	1535.86
Met0513			236.095	3.72468	21052.9	10251.3	17285.8	15101.8	29260.4	29942.8	25605.8	8221.47
Met0514			236.104	5.12793	134198	14046.9	136286	14605.4	142381	11012.8	165380	7775.07
Met0515			236.14	4.95175	11038.9	6480.85	11271.1	5657.72	13114.1	6673.33	14521.6	8547.49
Met0516			236.865	0.885683	59345.8	10431.5	58238.4	10488.5	62063.7	13426	94168.9	7655.66
Met0517			236.989	0.7134	59931	14565.8	32598	8020.9	34236.7	7374.18	13998.4	4667.73
Met0518			237.148	4.95175	16503.7	3520.44	16254.6	2828.86	18159.3	4358.59	20169.3	4001.64
Met0519			238.026	1.31808	29245.7	5636.89	29766.5	5405.95	28509.1	4574.5	25256	3385.03
Met0520			238.029	0.858067	40025.4	6820.09	46150.9	23895.6	31345.8	10187.2	31485.2	8308.06
Met0521			238.04	0.7667	2575.87	2441.76	2139.81	1863.66	3655.1	2688.64	1873.61	1061.28
Met0524			239.902	0.3609	53571.7	4467.2	50720.3	4187.52	61618.6	5228.66	69025.5	6477.77
Met0526			240.05	1.31047	312838	48068.7	224629	33959.2	157789	20349.2	111658	13656.9
Met0528			241.064	2.47595	46849.7	22965	30912.9	20453.4	25198.4	8267.79	24419.4	4054.39
Met0529			241.959	0.613283	17902.4	2339.43	18373.4	2618.67	25402.9	5928.83	13152.8	3719.3
Met0530			242.061	1.75548	50572.7	21283.7	37229.9	11944.6	36635.1	11758.6	22073.2	8431.21
Met0532			242.079	0.605667	14085.6	3481.25	14352.9	2882.56	20535.9	2583.69	18393.8	3031.58
Met0534			242.943	0.520883	15531.2	4646.41	15225.5	3977.62	27395.8	8579.37	31173	6992.13
Met0536			243.134	2.63308	295.777	594.645	29.5779	63.3166	1823.89	1772.28	95.547	230.533
Met0537			243.159	4.94413	17202.3	2561.55	17907	2030.95	16493.8	2786.2	21568.7	2896.86
Met0538			243.17	2.25787	2738.6	2134.95	1468.01	815.816	2789.24	2875.74	306.218	403.32
Met0539			243.17	2.39215	38181.4	15102.3	19218	5575.81	46805.2	48823.7	3741.85	2960.56
Met0540			243.17	2.49118	98063.4	67494	45019.8	18767.9	343173	435901	19609.3	5518.73
Met0542			244.896	0.785733	7478.29	1625.6	8174.41	2732.79	9517.87	4408.13	18716	4565.77
Met0543			244.897	0.559917	59095.7	7395.44	49799.2	12388.5	119320	37311.7	86828.6	21336.6
Met0544			244.962	0.513267	545013	41849.3	504567	47071.2	486604	36363.3	413676	17636.9
Met0548			245.111	1.56757	26807.4	5601.3	28540.5	5580.07	23494.4	6598.85	12573.4	3352.07
Met0549			245.113	0.858067	3786.6	1841.13	2455.84	1089.09	45694.9	64117.8	2739.22	1272.7
Met0550			246.055	1.23052	9269.95	5213.79	15132	6096.54	9780.44	7948.78	7204.94	6178.91
Met0552			247.092	0.751467	490.536	452.96	53.5661	185.558	920.521	1081.63	22.2219	76.979
Met0553			247.093	0.804767	31635.6	2581.99	34182.5	2005.36	29052.9	3073.8	14365.7	2402.1
Met0554			247.111	1.72498	14737.2	7355.71	5962.71	1894.32	34611.9	45889.4	1043.54	740.195
Met0555		M-H2O-H, M+FA-H	247.992	1.24575	17162.6	3022.91	19420.8	4216.86	15207.8	3429.56	14824.7	3512.92
Met0558			248.96	0.540883	1.76658e+06	155769	1.63383e+06	178239	2.20173e+06	283639	2.532e+06	240150
Met0559			248.987	0.854267	45407.9	4310.3	41020.3	4456.97	49235.3	4171.65	60246.5	7815.07
Met0560			249.022	3.45713	142027	10571	137425	13521.2	160196	18594.7	184142	19098.6
Met0562			249.112	5.03175	3289.27	1182.64	3505.66	1006.93	5563.03	2145.97	4563.11	1448.18
Met0563			249.112	4.9822	10990.7	1139.82	10433.3	1260.91	10913.5	1325.05	12232.4	2918.18
Met0564			250.977	0.808567	15706.8	1822.12	16381.3	3195.04	18380.4	5111.58	11845.5	3202.1
Met0565			251.092	4.67527	13314.5	1785.45	11722.4	1650.52	13720.6	1440.45	15130.3	1804.1
Met0566			251.092	4.86672	119159	8665.07	119475	8410.72	120885	8571.39	134073	9674.88
Met0567			251.103	1.9659	1365.69	695.724	597.479	550.053	17423	23721.8	377.481	382.568
Met0568			252.045	1.6705	88610.1	12022.6	100154	12109.3	107718	13550.7	112097	15404.6
Met0569			252.902	0.9009	41887.3	4030.12	40913.6	7233.33	45371.9	7484.54	34191.5	1566.06
Met0570		M-H2O-H, M-H	252.971	0.808567	23815.5	2029.91	24164.5	1404.67	20390.3	1644.91	22203.6	2225.17
Met0571			253.079	0.8276	13528.2	2936.99	14837.7	4833.95	15931.7	4393.06	12560.2	2008.05
Met0572			253.143	4.75622	7650.63	8605.96	13708.8	8022.37	2734.42	2207.77	10144.6	8341.95
Met0573			253.143	3.37612	27491.2	4626.79	26262.1	3888.55	30779.7	4165.32	36080.3	4465.41
Met0574			253.143	5.00892	26115.4	21891.9	46364.2	39202.6	30510.4	21864.4	75219.5	33274.6
Met0575		M-H, M+FA-H	253.967	1.6705	63945.7	10704.2	68356.6	7785.59	78253.9	8330.82	89097.4	10437
Met0576			254.031	0.762883	544129	73754.5	489181	68868	587639	128739	489256	63041.9
Met0577			254.9	0.904717	32686.3	3566.98	28735.7	7702.93	35612.8	6716.06	29676	3395.32
Met0578			254.924	0.98465	22115.1	1704.13	22055.8	3064.27	20966.5	2963.25	24894.2	3193.84
Met0579			254.925	0.544683	828204	52363.2	812124	50347.3	993005	79066	1.04423e+06	74255
Met0580			254.975	0.789533	4623.66	889.873	5271.22	923.294	4659.81	922.667	2305.83	704.609
Met0581			255.113	3.3228	7999.84	4242.73	13565.8	4659.95	12893.2	7128.49	19390.4	7300.32
Met0582			255.821	1.38375	10414.3	3575.28	9466.65	3357.45	13933.4	3994.56	17599.8	4628.28
Met0583			255.821	1.29905	61810.8	17184.5	43812.8	17788.9	72643.2	21196.1	79503	16994.3
Met0584			255.821	1.60958	136077	18459.1	142131	8912.49	149682	18816.1	173589	13593.9
Met0585			255.821	1.7326	61260.3	22234.1	88739.2	16635.7	94056	20121.6	159792	23470.4
Met0586			255.821	2.18802	2418.63	1414.01	3283.21	1463.3	17585.7	10471	26774.9	6550.79
Met0587			256.028	0.762883	144150	19659.2	127319	16043.5	153858	31830.7	127009	14334.7
Met0588			256.059	0.685783	12303.5	3083.42	12971.7	2680.68	10768.5	2839.07	16282.1	4069.38
Met0589			256.876	0.8933	40683.8	6082.29	36915.6	5449.27	35446.4	7778.97	50118.6	4973.57
Met0590			256.876	0.559917	46664.6	2173.17	43247.7	3923.32	35753.8	8139.81	52010.9	4586.67
Met0591			256.944	0.804767	60167	3675.58	59793.2	3636.53	53384.9	5080.51	73309.3	4284.61
Met0592			257.818	1.37995	9023.11	3821.98	8372.23	3242.75	11609.3	5223.96	17485.6	4402.56
Met0593			257.818	1.29905	59319	18788.9	39620.2	19091.6	71459.4	20324	80090.5	18163.8
Met0594			257.818	1.72878	20243	8897.89	30626.6	5632.8	25795.1	11788.8	53569.6	8810.63
Met0595			257.818	1.60197	134284	19830.6	139952	8660.73	146107	19449.7	166839	11300.7
Met0596			257.878	0.80095	8437.03	1341.52	7546.41	2242.27	9771.61	2653.01	11162.3	2797.86
Met0597			257.956	1.22672	7864.62	4039.68	13909	5408.78	11181.3	8612.74	8982.8	8179.72
Met0598			257.956	1.35995	8219.6	2585.95	8200.94	2183.28	10137.4	3951.89	7864.32	2000.21
Met0599			257.956	1.4104	7733.17	1955.96	9850.4	1841.72	9980.9	2511.88	7584.55	1850.67
Met0601			258.074	0.736233	111617	14814	88508.5	14007.4	63878.6	10408.1	50486.8	9073.13
Met0602			258.145	0.858067	14919.4	6521.24	8067.79	2861.77	25208.3	29176	1438.38	1283.98
Met0603			258.145	2.02303	12638.7	5884.55	5282.97	2663.36	5309.32	5060.88	344.069	389.22
Met0604			258.145	1.6172	501.667	529.185	213.822	258.234	50449	74647.2	45.6802	65.6079
Met0605		M-H, M+FA-H	258.873	0.605667	47572.6	13294.9	47164.5	7543.37	33306.5	11348.1	58608.5	10696.6
Met0606			258.97	0.7134	13706.8	4076.27	7910.13	2049.79	9814.87	2764.35	2858.45	1282.1
Met0607			259.077	0.517083	7051.32	1411.04	6755.44	1982.8	7098.81	2331.5	5721.68	1757.79
Met0608			259.129	1.46753	1136.03	880.681	742.551	580.784	32302.8	45567.8	391.445	586.057
Met0609		M-H2O-H, M-H	259.129	1.8821	9364.26	3363.69	6049.81	1944.47	22494	26255.5	1654.13	1275.18
Met0610		M-H2O-H, M-H	259.129	2.0812	125072	22955.2	124986	26197.7	141749	63176.1	80903	10976.2
Met0611			259.129	1.42187	427.711	341.079	246.512	345.501	41821.7	61239.8	322.923	528.111
Met0612			259.129	1.3295	6258.05	3307.81	4066.11	1798.17	188924	275638	921.709	1203.57
Met0614			259.129	1.77833	9017.89	4428.67	5669.6	2871.58	6169.74	4147.64	1449.64	889.835
Met0615			260.021	0.85045	20306	2257.08	17549.6	2920.68	17685.6	3006.16	14213.2	2323.48
Met0616			260.072	0.736233	36788.9	4992.76	28868.1	2961.15	19007	4264.26	11930.6	4263.25
Met0617		M-H, M+FA-H	260.892	0.5523	325651	17962.5	303618	12702.7	311418	39785.4	383944	28283.9
Met0618			260.932	0.517083	23100.5	4129.95	22460.7	4264.64	26821.3	3994.76	29535.4	3817.31
Met0619			261.007	0.969433	60829.5	64354.4	15387.8	30289.8	9258.22	8685.54	7983.81	8558.42
Met0620			261.007	1.35615	20460.3	10860.5	16692.9	8020.15	3404.69	1663.18	2372.28	918.45
Met0621			261.04	2.03065	43699.9	12966.4	47473.6	13484.8	48557.9	12007.7	51032.8	12314.7
Met0622			261.054	1.54853	111020	45158.2	25006	7445.9	4529.59	2201.52	1575.26	1557.32
Met0623		M-H2O-H, M-H, M+FA-H	261.071	0.842833	83048.8	7534.54	112697	14226.8	97098.2	12247	64482.7	4288.63
Met0625			261.127	2.02685	8972.17	2293.11	6254.12	2114.26	15245.6	16951.3	2291.56	745.265
Met0626			261.127	2.29977	818.004	707.997	626.097	612.534	28638.9	40802.2	286.763	429.981
Met0627			261.127	2.11563	15370.3	11691.1	7572.05	5907.41	43174.3	42502.1	2976.52	2310.47
Met0628		M-H, M+FA-H	262.929	0.494233	90717.4	8635.49	87735.3	10472.4	94211.1	9829.82	100973	7358.4
Met0629			263.034	2.4112	742.773	605.457	321.347	322.01	2814.38	1385.02	2982.29	1821.05
Met0630			263.034	2.595	482.046	368.413	272.464	301.982	2834.29	1967.51	2486.39	1879.31
Met0631			263.038	2.03065	14577	3880.33	16074.7	3655	17167	3405.74	17580.1	2671.73
Met0632			263.139	2.33783	45284.5	17909.2	19577.9	6314.95	76295.3	90469.7	3373.49	2164.99
Met0633			263.139	2.19212	2190.86	1485.16	599.721	612.133	17739.8	24670.5	447.865	824.769
Met0634			264.927	0.486583	41718.6	3882.99	39924.1	4617.34	40797.9	2544.74	41085.8	4028.37
Met0635			265.118	2.03827	3205.6	1591.41	1529.41	937.69	9237.69	11921.1	315.813	463.165
Met0636		M-H, M+FA-H	265.988	1.4104	11834.9	2801.33	13917	2388.86	16170.8	4057.74	13051.4	4066.77
Met0637		M-H, M+FA-H	265.988	1.35995	10358.5	2360.27	13441.6	3896.31	15430.4	5977.63	13212.7	4358.06
Met0638		M-H, M+FA-H	265.988	1.23052	26784.5	9643.58	38962	10380.7	34351	16922.9	26016.2	14083.9
Met0639		M-H2O-H, M-H	266.004	0.613283	124683	27048.4	132705	23332.5	100459	31250.2	83825.3	17994.1
Met0640			266.01	1.6705	8788.48	1343.06	9188.15	1559.17	9058.74	1444.39	10194.1	2027.5
Met0641			266.804	0.594233	1.28263e+06	51668.6	1.22471e+06	87217.2	2.05868e+06	495749	2.09133e+06	261281
Met0642			266.905	0.5523	205158	6427.1	195531	7944.22	154356	38656.3	230811	13669.3
Met0643			267.072	0.86665	173143	43868.5	406420	130539	219192	67396.4	283838	158773
Met0644			267.073	1.38375	46545.4	14253.6	112156	22938.4	55899.4	15988.8	71530.6	37248.7
Met0645			267.073	1.2229	7888.05	19190.4	116896	198877	17774.9	36189.2	24848.5	61989.2
Met0646			267.095	1.57138	13557.9	7055.71	18918.5	6385.68	11752.7	5614.93	5407.63	3419.5
Met0647			267.095	1.86972	1162.7	485.818	1015.64	751.946	5480.53	6515.16	738.595	648.392
Met0648			268.8	0.889483	11163.5	5196.45	12570.3	3482.75	34173.5	28104.3	36593.3	10166.7
Met0649			268.801	0.594233	2.41639e+06	107230	2.31523e+06	172330	3.85667e+06	924903	3.9421e+06	496611
Met0650			269.02	1.49048	38050	5972.04	13419.4	5320.52	10886.7	7567.13	2602.22	1101.44
Met0651			269.02	0.916133	284937	32931.5	107437	44917.3	39093.6	39472.2	14823.8	9455.29
Met0652			269.02	1.37613	206798	30961.1	79812.1	33326.1	48997.5	35442.3	17584.7	5650
Met0654			269.128	4.95555	79621.6	12291.4	76915.7	13643.9	88019.5	14936.6	104002	11769.4
Met0655			269.138	4.70577	8475.21	7896.34	16219.4	13930.4	7828.34	5373.12	17373.3	9442.25
Met0656		M-H2O-H, M-H	269.975	0.613283	389943	91488	391189	70212.2	308583	82093.9	249085	49331.3
Met0657			270.108	2.03445	221.828	269.726	375.457	337.465	560.024	718.606	309.597	342.606
Met0658			270.798	0.594233	1.39041e+06	61944.2	1.32518e+06	91814.2	2.21935e+06	531404	2.26199e+06	281282
Met0659			270.912	0.79715	23808.9	3442.14	26230.3	2774.76	38295.9	8379.74	53388.4	3021.22
Met0660			270.959	0.858067	13410.8	2293.74	7575.69	1889.2	7543.96	1517.65	7834.38	1795.03
Met0661			271.014	1.75928	21730.2	3652.51	17038.3	3374.09	18164.4	4360.84	11449.3	4136.1
Met0663			271.037	0.854267	386275	35725.4	516028	76644.3	249461	18347.3	50298.2	3682.13
Met0666		M-H2O-H, M-H	272.088	1.16475	23296.5	6905.54	19510.2	8677.62	76349.7	25494.9	66236.2	22205.8
Met0667		M-H2O-H, M-H	272.088	0.839017	384221	91951.7	379889	159480	1.34568e+06	329837	1.72964e+06	339485
Met0668			272.16	2.02303	1374.71	1255.62	918.258	855.547	5398.85	7220.3	518.614	504.207
Met0669			272.16	1.78975	1274.6	1638.95	229.839	324.295	32649.9	49658	149.883	287.719
Met0670			272.794	0.594233	319266	10302.2	303495	22673.1	506764	116914	517146	64817.8
Met0672			272.956	0.842833	313579	140786	302441	138764	274737	122936	245747	69714.9
Met0673			272.959	0.49805	1.22873e+07	652938	1.13922e+07	481534	1.0739e+07	480470	8.97946e+06	335135
Met0675			273.123	3.15045	1986.35	1266.72	3153.56	1681.79	4587.42	2439.38	5176.2	3023.3
Met0676			273.144	2.12705	5548.87	3969.21	3676.68	2216.06	1026.87	745.896	440.995	562.478
Met0677			274.024	0.808567	30311.3	6114.31	27997.9	3650.75	23236.4	2536.72	12369	1868.99
Met0678		M-H2O-H, M-H	274.104	0.681967	126705	31111	137869	14385.3	153955	25244.1	94206.4	7356.2
Met0679			274.886	0.605667	35083.2	6323.83	31823.4	5532.41	25984.8	10700.8	50942.4	7559.23
Met0681			275.087	0.762883	18595.6	2885.3	15195.1	1717.26	24126.4	20085.5	6634.93	2414.51
Met0683			275.228	0.8276	5508.54	1803.5	7883.59	1684.48	4519.6	1258.15	2345.57	699.158
Met0684			275.846	0.908517	100786	20799	100281	27429.7	91147.8	16761.4	78534.7	10658.7
Met0685			275.85	1.29905	55834.3	16833.7	45919.4	20385.3	52676.4	20954.9	55024.2	11980.6
Met0686			275.905	0.463733	37671.9	2195.84	36978.8	5727.45	39749.4	5290.46	42823.7	4425.95
Met0688		M-H, M+FA-H	276.016	1.22672	39730.9	12790.3	53228	11043.6	45163.3	17550.6	33628.2	15752.3
Met0689		M-H, M+FA-H	276.016	1.4104	21524.8	4688.31	24440.3	5081.64	26137.8	7391.42	19706.9	5455.71
Met0690		M-H, M+FA-H	276.017	1.35995	18974.1	3219.4	24033.3	5695.3	25008.4	7848.61	17238.9	5280.04
Met0691			276.061	1.75548	32364.8	10032.6	28944.9	9113.38	23615.4	6393.97	23177	6142.67
Met0692			277.016	3.21523	11813.9	5514.92	17760.5	6562.91	4673.42	2422.83	9856.5	6024.96
Met0693			277.017	2.54068	29508.1	8286.45	38796.4	11305.8	37621.4	6398.89	38207.8	6809.4
Met0694			277.085	1.60578	40008.1	7755.25	49927.7	10801	42243.4	6851.95	30568.3	7524.85
Met0696			277.155	2.54448	2572.98	1669.15	1319.56	953.53	15231.2	21005.4	433.217	462.977
Met0697			277.155	2.73325	84198	68468.7	30012.5	14311.2	358773	418351	17723.2	13019.3
Met0698			277.841	0.912333	89681.3	11581.9	91638.7	15656.4	78945.9	9794.62	76274	7413.78
Met0699			277.842	1.29905	13339.7	3027.15	9759.47	4006.51	7790.94	2354.28	6230.14	1741.82
Met0700			278.058	1.75548	11945.3	2773.37	10852.1	3654.6	11914.8	4994.98	7647.96	2175.66
Met0701			278.114	1.68595	13952	10944.8	12412.9	8164.42	4649.96	2885.18	1604.33	1160.54
Met0702			278.916	0.47135	68984.3	7180.95	67262.5	7481.82	81111.2	7858.33	90324.5	6433.19
Met0703			278.925	0.908517	23001.6	3610.28	21530.5	5419.51	18129.4	5321	16617.7	2597.1
Met0704			279.059	1.24575	15504.5	6377.19	18102.8	7709.99	9038.67	3001.82	3814.46	3223.65
Met0705			279.097	1.60197	8171.05	2750.4	7340.47	2008.03	91339.6	120320	2825.82	1815.55
Met0706			279.134	1.74407	15618.8	7731.91	7830.92	2966.2	38498.3	51051.2	1455.38	826.218
Met0707		M-H2O-H, M-H	280.04	1.6705	62080.1	6387.28	65733.7	8803.24	66972.4	7828.66	61063	9092.91
Met0708			281.111	1.77833	1163.72	865.595	826.492	541.538	2580.81	3483.58	243.632	358.625
Met0709			281.111	2.0002	13637.7	3668.88	14414.4	5637.36	12024	2823.55	8491.3	3505.54
Met0710			281.111	2.0812	46151.1	6118.45	50320.8	12226.3	46847.8	5611.83	42546.2	8126.9
Met0711			281.111	1.87828	2458.17	983.045	1643.81	1353.27	8319.42	9886.11	886.916	1014.17
Met0712			282.004	0.86665	9501.2	2895.01	10222.1	3735.69	7104.43	3527.61	5052.56	2748.41
Met0713			282.037	0.651383	36108.9	10579.6	35378.8	10309.3	39593.4	7992.88	23871.9	6309.38
Met0714			282.075	0.858067	22710.8	2881.99	44578.5	18239.6	50568.1	11484.9	67540.1	12750.9
Met0715			282.777	0.586583	16234.2	3528.35	14474.2	2760.14	26486.1	8419.63	19090.3	4360.78
Met0716			282.823	0.586583	8882.2	985.582	9764.25	1063.38	7090.8	2112.79	10616.8	1675.51
Met0717			283.036	1.54093	197097	73532.7	49559	7841.84	14076.2	7489.79	6012.65	2469.27
Met0718			283.036	1.65527	240286	84715.3	72052.9	9951.7	37341.7	8914.28	30228.9	2211.17
Met0719			283.944	0.613283	143684	8620.72	144817	8553.67	208174	46965	145451	13151.6
Met0720			284.04	1.31047	45573	4956.37	32999.3	4141.17	26760.3	4636.87	16553	3286.69
Met0721			284.774	0.590417	32578.8	9941.68	29995.8	5976.66	54586.9	16245.3	25896.5	6961.31
Met0722			285.942	0.613283	100977	7203.59	101434	3632.18	135851	24962.2	92360	9220.76
Met0723			285.968	0.762883	15755.6	5702.33	13855.1	6535.72	17006.8	5061.54	12073.5	4408.92
Met0724			286.09	1.75548	35845.1	6746.64	31520.1	6907.66	28072.8	4781.38	26416.6	4023.02
Met0725			286.176	2.36452	9726.83	4954.85	8926.1	3378.72	10111.1	10220.8	1327.56	997.237
Met0726			286.176	1.68192	3537.14	1942.81	1689.16	1404.82	54830.5	81250.8	790.431	1455.87
Met0727			286.771	0.586583	20417.8	5390.52	16389.4	2913	32038.3	9545.04	18691.3	7300.87
Met0728			286.861	0.586583	20275.3	2542.82	21470.4	3626.55	10548.5	5346.52	16457.9	4276.86
Met0729			286.887	1.52473	29788	2394.46	12671.3	1703.21	7708.31	1671.49	3117.21	535.778
Met0730			287.939	0.613283	13536.2	1479.37	13637.6	956.28	18377.4	3393	12842.6	1734.23
Met0731			287.994	0.84665	54349.1	4815.08	78876.3	3135	26574.3	4628.82	15788.5	2380.02
Met0732			288.065	1.16475	4689.15	1744.09	2899.58	2061.68	10292.8	4103.03	8401.92	3628.44
Met0733			288.876	1.24575	14338.1	5045.98	11887.2	6298.59	14991	4843.93	10361.1	3311.95
Met0734			288.936	0.513267	1.76341e+06	309870	1.76546e+06	168027	2.50084e+06	354761	2.50217e+06	123396
Met0735			289.002	1.6134	6180.08	2377.53	22080.2	8480.54	17625.2	8104.56	29600.3	10990.8
Met0736			289.018	0.808567	1.67329e+06	173504	1.73037e+06	180961	1.56806e+06	213310	960230	87357
Met0737		M-H2O-H, M-H	289.086	3.0666	12023	15126.3	15124.4	18615.4	10918.8	15513.3	7070.52	5571.56
Met0738			289.1	4.1276	18582.9	7828.77	32171	14378.6	18056.6	11667.6	56757.2	15593.6
Met0740			289.103	1.26097	245146	54414.3	244398	58463.4	112439	39938.7	65101.5	40788.7
Met0741			289.105	4.82103	8721.63	1983.58	8414.57	1542.89	7909.17	1730.58	9581.01	1785.26
Met0742			289.143	4.56765	8570.05	1914.83	9012.41	2744.81	8718.54	1623.96	9743.33	2732.78
Met0743			289.944	1.6705	106604	16768.4	113720	13495.1	135157	12677.1	139858	19314.7
Met0744			290.873	1.24575	14860.8	5466.46	14001.7	5180.71	16350.6	4706.14	10458.2	2674.94
Met0745			291.055	2.03065	21405.5	4026.32	23639.7	3619.8	22879.2	2861.87	24139.9	3995.45
Met0746			291.159	4.38007	83845	8522.13	85727.4	6682.17	77282.4	8863.98	96512.7	6994.62
Met0747			291.159	4.19233	149893	10061.6	150020	7392.05	131762	12859.5	155079	12587.5
Met0748			291.941	1.6705	60659.9	10413	63236.8	6581	74242.2	5938.08	75491.4	12609.4
Met0749			292.929	0.513267	18114.4	5578.84	17017.5	4110.54	28981.9	4845.51	29773.3	3649.17
Met0751			293.113	1.69357	4973.76	2371.79	2839.11	1004.81	79423.7	115612	1391.18	997.522
Met0752			293.113	2.0812	1686.59	1019.45	1562.25	830.502	26290.1	35418.8	287.067	330.884
Met0753		M-H2O-H, M-H	293.114	2.21973	33147.6	5780.12	38252.6	12252	31187.4	5461.37	26929.3	4110.2
Met0754			293.149	1.98497	3235.53	1624.07	1428.55	923.908	10473.2	13602.9	350.812	372.049
Met0755			293.149	2.05832	10984.2	10269	3818.03	2301.77	25097.9	28925.1	1314.44	1083.36
Met0756			293.15	2.26928	14109.2	10290.1	6586.2	2909.13	29160.5	34436.5	1512.47	1431.92
Met0757			293.175	5.12793	69206.9	9429.47	74854.5	10457.2	72579.2	10542.4	88533	9304.72
Met0758			293.938	1.6705	10581.3	2355.57	10833.4	1794.5	10808.7	2774.52	12301.8	2128.97
Met0760			294.05	0.6896	8466.06	4193.39	10795.8	2310.15	3819.32	1671.17	337.491	515.433
Met0761		M-H, M+FA-H	294.069	0.854267	55394.1	6058.64	55857.3	6935.19	92893.6	15330.9	121509	15726.9
Met0762			294.823	0.8933	50763.3	10544.6	50531.3	8613.71	54239.9	10861.9	82381.3	10135.8
Met0763			294.89	0.47135	7386.92	982.922	7082.68	1309.85	9913.03	1489.99	11730.6	1575.44
Met0764			294.938	0.8276	35063	21318.6	34591	21313.8	28295.3	18978.4	28759.7	14744.7
Met0765			294.938	0.701983	88695.4	74143.1	88574.6	75227	74100.5	62296.1	67762.9	40303.3
Met0766			294.953	0.520883	495936	55349.7	454542	50733.2	493606	71725.4	465566	59870.7
Met0767			295.111	2.37213	443.319	663.833	134.045	204.984	40958.9	58715.8	356.672	470.253
Met0769			296.869	0.559917	37454.4	4791.74	36271.2	3429.63	36152.3	4941.71	47753	4959.7
Met0770			296.936	0.80095	48606.7	8116.12	50178.3	13249.4	49645	14741.2	72464.7	8270.96
Met0771			296.992	0.7134	51114.4	16459.5	25134.3	7123.8	21219.8	5215.89	9146.55	3778.29
Met0773			297.146	3.90567	14114.2	5967.83	12521.3	4666.89	15677.2	4669.71	12425.6	3845.8
Met0774			298.865	0.605667	8948.53	1912.7	8026.29	2471.45	6669.08	2553.32	11654.3	2581.83
Met0775			299.031	1.60958	29884.1	3986.28	49788.6	9782.77	39831.1	9805.62	51030.8	13701.6
Met0776			299.046	0.8276	15057.2	4226.03	17243.3	3957.04	23318.6	5910.09	22687.9	4163.86
Met0777			299.067	1.60197	47641.6	7660.36	62168.6	12311.8	50592.5	8192.94	47163	9644.47
Met0778			299.157	3.85522	69284.9	6550.19	60728	7971.9	16714.9	12680.9	28633.6	15340.1
Met0779			300.023	1.31808	6841.21	1485.13	7942.92	2007.67	6800.48	1578.81	5806.82	1059.81
Met0780			300.155	2.03827	14761.5	5360.12	9186.1	3943.04	20745.5	20061.6	3192.48	2673.5
Met0781			300.191	2.74467	8847.79	4078.22	4395.74	3192.97	13273.5	18268.5	391.357	491.791
Met0782			300.192	2.37593	20085.3	25383.7	5709.73	6366.9	40235.8	58994	1447.61	2516.42
Met0783			300.192	1.97735	16729.4	9493.59	8442.94	5989.31	80863.1	114855	3760.61	6100.61
Met0784			300.865	0.556117	90704.6	11530.2	88605	9956.84	55685.9	16823.7	91940.8	9923.98
Met0785			301.042	0.8276	25788.4	5068.26	29820.8	7498.51	31648.4	8113.08	44260.1	9405.81
Met0786			301.12	4.6867	14173	7672.26	22054.5	12425.3	4596.41	3408.31	11152.5	7017.11
Met0788		M-H2O-H, M-H	302.051	0.84665	2.03706e+06	231776	1.5789e+06	232306	1.36322e+06	173843	1.01887e+06	138072
Met0789			302.102	0.842833	11311.1	1669.25	11865.7	2285.6	20477.3	11878.3	12742.4	2571.01
Met0790			303.137	3.29615	1234.36	1240.59	388.554	457.315	16402.3	16776.2	1299.18	1333.93
Met0791			304.914	0.513267	201509	31896	201554	19116.5	305938	44024.1	343664	22826.2
Met0792		M-H2O-H, M+FA-H	305.044	1.65527	283846	123261	66433.9	12173.4	27643.6	8896.36	18862.7	5117.3
Met0793		M-H2O-H, M+FA-H	305.045	1.54093	221314	98156.8	53979	8927.52	32287.6	17529.2	27428.8	4969.28
Met0794			305.081	4.802	171625	50542.1	153608	46063.6	199748	61742.2	228027	56731.5
Met0795			305.938	1.31808	6545.44	1589.27	7107.43	1885.47	6346.01	2118.55	4673.18	1012.13
Met0796			306.02	0.86665	22200	4779.79	23108.7	12443.7	16959.7	7828.96	12267.6	7551.22
Met0798			306.224	0.839017	5843.19	3948.8	8994.46	10180.6	83986.3	33274.4	119648	41475.7
Met0799			306.991	1.75548	171371	15500	141966	20989.8	146999	22019.2	106849	21728.2
Met0800			307.03	0.842833	8567.61	2093.62	5285.2	1940.08	6540.46	2682.31	11817.8	8417.38
Met0801			307.111	3.14665	36438.9	12181.7	50989.8	16485.6	55818.3	17599.7	63449.1	14761.6
Met0802			307.978	0.67425	4687.49	2947.29	2065.72	1346.42	7554.48	1372.15	4234.17	2263.18
Met0803			308.074	1.16475	3423.42	2640.41	2524.25	1747.26	12790.4	6704.8	12580.6	3411.18
Met0805			308.99	0.858067	32630	4338.55	36078	3432.39	26843.3	6600.94	38858.2	6666.63
Met0806			309.02	1.7326	40112.7	10657	31783.9	8231.86	33253.6	11448.3	20643.4	4117.87
Met0807			309.108	1.66668	26675.6	6761.67	32017.3	10010.7	23245.9	4124.36	14995.3	6139.14
Met0808			309.813	1.10003	291478	92572.8	268428	83334.4	232259	100570	232310	53787.4
Met0809			309.968	0.613283	557557	139755	564366	132839	539048	169152	479513	95833.4
Met0810		M-H, M+FA-H	310.001	1.6705	73955.1	10223.9	70276.3	5818.37	76828.3	6336.62	85937.6	11342.4
Met0811			310.93	0.520883	8695.2	2060.35	8828.24	2322.72	15358.4	4971.55	18228	4004.43
Met0815			311.102	5.00892	6063.92	4626.7	8966.85	7054.2	7144.36	4814.07	16440.9	7060.32
Met0817			311.157	2.49498	2072.18	1559	545.726	936.558	9949.98	14077.8	228.99	499.329
Met0818			311.989	0.762883	21753.9	3898.2	21430.7	3116.04	28396.2	7706.21	22582.5	3779.38
Met0819			312.884	0.556117	2475.95	3888.46	2754.21	2914.99	23294.5	20797.7	5156.88	6297.3
Met0820			312.948	1.1953	21656.7	5902.62	19672.6	6108.22	19145.6	6025.93	15047.5	5174.76
Met0821			312.949	0.736233	148300	129309	142895	129729	136219	110025	139002	83578.4
Met0822			312.949	0.854267	121792	60994.8	110391	59382.3	109050	58250.9	110967	52277
Met0824			314.207	2.65212	3102.83	3358.79	973.277	706.088	2682.63	2559.08	290.634	380.603
Met0825			314.207	2.30357	5760.02	8535.03	81.6516	190.481	46307.1	60059.3	2725.15	2916.15
Met0826			314.899	0.513267	10415	2116.38	10506.6	2030.39	13624.6	1236.93	11126.9	2668.99
Met0827		M-H2O-H, M-H	314.91	0.80095	16767.1	4948.44	17127.4	4120.12	19202.2	4953.93	31282	3079.46
Met0828			314.931	0.7134	17026.3	4900.54	11404.7	3553.97	13946.7	3961.4	6833.15	3121.81
Met0830			315.095	2.21973	19850.1	4560.36	22063	8821.34	18087.8	4602.41	17803.8	4141.94
Met0831			315.18	4.90117	18201.1	2475.4	16813.7	1621.48	17603.6	4219.73	20129.1	3198.52
Met0832			316.031	0.759083	168958	15070.2	139831	14876.8	101667	15000.6	99547.6	10569.7
Met0833			316.165	2.93608	2069.34	1070.71	1019.52	770.732	9455.4	12893.9	349.676	292.954
Met0834			316.948	0.540883	1.71957e+06	168355	1.57417e+06	184480	2.15347e+06	296638	2.49757e+06	249990
Met0835			318.075	0.84665	568.942	619.84	1027.79	682.289	5596.99	3296.99	17514.4	7131.61
Met0836			318.08	1.28	2317.16	2311.88	2148.34	1334.37	3539.05	3177.28	1882.65	931.239
Met0837		M-H2O-H, M-H	318.874	0.556117	406512	32349	400413	29612.7	265183	77488.5	428054	43972.7
Met0839			318.972	0.7134	14617	4891.09	10134.8	1980.16	9089.32	1725.16	5025.51	1711.41
Met0840			319.051	2.03065	10813.2	3205.89	12782.1	2970.72	14212.4	3496.86	11828.7	3246.4
Met0841			319.051	0.7667	4319.83	1282.9	2846.54	1109.86	11221.4	11117.9	1804.9	924.586
Met0842			319.052	0.8276	518533	55414	466920	61312.5	547557	61582.1	516302	20254.6
Met0843			319.096	2.0774	569.249	1008.01	316.074	462.81	40716	54951.5	2604.03	4388.94
Met0844			320.091	1.36375	6965.4	1701.33	5858.47	2622.92	11788.4	2885.64	10535.9	2847.49
Met0845			320.091	1.47895	45.3066	70.006	102.39	159.038	448.663	741.66	22.8849	50.7489
Met0846		M-H2O-H, M-H	320.848	0.563717	22554.3	10931.9	20676	7875.63	46983.7	16332.8	33738	14325.3
Met0847			320.887	0.46755	5760.42	2129.66	6451.22	1421.12	10235.6	2541.37	15101.9	2048.92
Met0848			321.131	5.00892	32723.7	24081.2	53625.8	45305.5	39138.9	26902.3	88611.4	39405.5
Met0849			322.113	0.8276	6976.83	2870.49	6336.7	2654.74	6309.8	3213.4	4094.68	1036.49
Met0850			322.848	0.556117	81585.3	9011.22	77111.8	8498.02	53184.8	19458.1	86779.4	7200.18
Met0851			322.911	0.544683	505333	39250.6	501461	30417.2	607219	53608.3	635706	48219.3
Met0852			322.94	0.47135	73063.2	9175.57	68435.3	7845.8	77067.1	4142.92	91391.5	6942.64
Met0854			323.038	2.03065	23352.8	6828.62	23976.5	7666.39	19095.1	2284.19	18728.1	2891.46
Met0856			324.762	0.594233	89884.3	6706.43	84752.9	9171.19	154222	38956.1	156074	24570.2
Met0858			325.991	0.854267	9371.46	3520.55	7895.49	2963.62	12894.7	4124.3	18305.6	4465.9
Met0859			326.045	0.85045	15191.2	3273.2	16840.4	6026.48	27812.7	8879.8	30316.7	6319.85
Met0860			326.759	0.594233	239852	11117.3	230708	18505.2	417163	113682	431261	59166.1
Met0861			326.969	0.808567	10283	1276.78	10543.1	1376.4	11628.7	1968.17	8253.42	1160.36
Met0862			326.979	0.908517	123154	19279.5	54628.2	22082.6	24792.3	18112.1	10849.3	4129.18
Met0863			327.134	2.45307	5603.05	5152.61	2314.51	1457.88	26630.4	34951.5	1388.29	1108.95
Met0864			327.134	2.25787	7770.21	6484.07	2442.61	2012.7	14800.9	11995.7	2820.57	1768.47
Met0865			328.057	0.85045	1.11456e+06	239796	1.04622e+06	275291	2.432e+06	506652	3.71371e+06	699839
Met0866			328.057	1.16475	208282	56269.2	178153	54683.9	579807	162661	608319	153579
Met0867			328.211	0.854267	207.231	442.193	94.8515	327.038	507.612	534.887	4303.5	2398.99
Met0868			328.871	0.79715	8873.42	1868.97	8707.9	1906.34	12943.1	3953.99	20324.5	2839.74
Met0869		M-H2O-H, M-H	328.88	0.5485	453292	36901.6	425358	43144.5	503324	38922.9	576717	38010
Met0870			328.954	2.03065	20613.8	5109.1	24174.1	3685.49	23534.1	6046.8	29132.7	4019.67
Met0871			328.992	0.858067	70962.7	9442.45	73401.9	11123.6	36947.6	8170	13121.6	2517.56
Met0872			328.994	1.13048	24120.9	5407.42	33038.8	6559.62	16371.6	4051.3	1967.82	720.612
Met0873			329.021	0.755267	9750.56	7389.76	92316.6	18279.5	41142.4	12723.3	45734.7	27644
Met0875			329.182	1.87828	6070.38	5008.67	2346.37	1700.18	124887	189792	588.243	1030.56
Met0876			330.166	1.72878	4659.41	1564.6	3394.33	1253.13	367433	550734	9882.8	21799.7
Met0877			330.869	0.79715	5395.3	1450.16	5440.37	1440.21	10563.9	3621.29	17150.3	2617.49
Met0878			330.952	2.03065	10911.2	4487.85	13573.3	2791.1	13991.3	5039.05	17352.7	3631.77
Met0880			331.038	0.79715	4007.1	1497.47	4378.35	1671.46	2729.43	1175.72	495.064	398.517
Met0881			331.09	1.66668	26274.2	5433.37	30302.2	8436.54	26423.4	7426.06	17854.7	5906.59
Met0882			331.629	3.51423	341921	30365.9	291343	43068.3	151611	58918.2	154960	46338.5
Met0883			332.124	2.42262	34837	5364.46	34757.1	10008	24924.1	5454.04	16722.4	3161.6
Met0884		M-H2O-H, M+FA-H	332.845	0.605667	78995.1	8698.65	72839.3	10202.6	61696.6	21992.4	111957	11783.7
Met0885			332.981	0.808567	1.10136e+06	68682.5	1.16569e+06	85281.2	1.29685e+06	197173	951972	67448.6
Met0886			333.04	2.03065	6228.29	1680.02	7778.84	2215.16	7972.45	1571.99	8029.99	1561.15
Met0887			333.111	2.62547	1992.65	2492.1	837.202	502.706	1357.17	940.273	331.563	380.346
Met0888			333.205	4.94793	79536.2	19804.3	72699.6	19762.4	79818.2	19799.1	93199.6	20190.9
Met0889			333.97	0.762883	9411.29	2359.86	6878.1	2078.18	10865.7	3760.37	10605.7	2655.11
Met0890			334.175	2.90182	1078.76	1067.11	252.28	505.13	7336.32	9353.29	162.87	403.004
Met0891			334.839	0.559917	8100.23	2133.96	8662.69	2024.78	7826.86	2499.08	7296.2	3658.37
Met0892			334.892	0.5523	28076.7	7926.47	24983.3	6367.44	23800.4	8979.12	31420.6	7174.03
Met0893			335.024	0.8276	9635.59	2454.27	12422.7	3030.65	15234	3616.28	11067.3	3107.46
Met0894			335.135	1.97355	39127.3	14805.5	25626.4	6230.35	76818.2	93322	10929.7	12323.2
Met0895			335.971	0.7667	9126.38	1891.41	8717.48	1804.84	11330.4	1396.17	9186.54	1734.11
Met0896			336.788	0.586583	19812.9	4993.47	18508.9	6498.4	9484.05	6816.99	20600.7	6239.05
Met0897			336.816	0.563717	38921.6	5734.76	38547.3	3746.82	41009.1	6284.66	48701.4	3595.56
Met0898			337.062	0.617083	52826.2	14678.2	59197.4	9293.92	81904.6	17034.9	29958.8	6488.21
Met0899			337.122	3.51423	4273.31	3290.96	1755.07	1554.47	14971.1	8294.96	2297.81	1282.04
Met0900			337.808	1.18768	334594	62323.4	310671	46325.4	271089	89104	277787	47075.3
Met0901			338.054	1.75548	21502.6	4114.73	15987.4	3463.29	17146.1	6045.37	11786.5	2538.48
Met0902			338.809	0.563717	16547.3	9504.9	22994.1	6088.93	19663.9	7505.13	25166	6325.45
Met0903		M-H, M+FA-H	338.984	2.03065	18415.8	3826.58	20471.6	2935.61	21282.3	2361.51	24038	4262.82
Met0904			338.987	0.793333	12321.9	2045.93	13004.6	2989.05	12522.9	2682.33	11656.4	3081.63
Met0905			338.988	0.912333	30901.5	2548.37	32011.9	2871.8	27124.7	2976.43	27441.8	4624.84
Met0908		M-H2O-H, M-H	340.858	0.556117	397037	24219.9	386419	24064.2	246826	84239	421048	47642.5
Met0909			340.945	0.517083	45952.5	6621.36	43602.2	7315.21	42874.8	7949.39	33072.4	7303.11
Met0910			340.95	0.7134	16455.4	12002.2	11168.1	11098.5	13912.4	11172.2	9067.61	7220.95
Met0911			341.182	2.0736	1063.57	1063.61	593.344	405.656	687.807	1576.72	80.8032	161.668
Met0912			341.903	0.617083	94776.3	3664.62	91156.7	6155.27	147181	44867.2	96207.3	12946.4
Met0915			342.238	2.8628	1859.62	1860.82	463.252	974.574	51922	77599.9	59.1212	178.899
Met0916			342.238	2.90943	1415.16	2502.9	122.743	288.833	154564	227456	657.469	924.613
Met0917			342.936	0.808567	11196.2	4108.59	11768.3	5150.3	11115.7	3754.25	7802.17	1996.93
Met0918			342.968	1.75548	65852.4	7533.03	56099.3	4610.62	57322.2	8907.91	40435.8	11485.8
Met0919			343.129	1.90113	3517.13	3648.56	1062.96	813.588	7804.43	8635.89	423.964	544.968
Met0920			343.901	0.617083	108284	3854.24	105609	5046.32	158937	43430.1	103830	13017.1
Met0921			344.025	1.31047	22333.2	2546.23	18593.2	3044.64	15490.2	3037.86	11653.2	2133.94
Met0922			344.845	0.5523	20921.5	5446.03	20428	4392.54	22591	3549.61	23883.3	4139.47
Met0925			345.898	0.617083	33773.8	1362.94	31885.9	2788.2	45205.2	9695	32316.1	3760.61
Met0926		M-H2O-H, M-H	345.944	0.613283	224092	27050.9	228858	19433.9	210016	31208.4	195894	21139.3
Met0929		M-H2O-H, M-H	347.941	0.613283	77619.2	8225.47	79007.6	8223.73	54750.4	15229.1	52346	15412.9
Met0930			348.16	1.95828	196.174	266.031	124.57	175.302	74358.7	112075	64.1074	129.99
Met0931			348.191	2.90943	659.485	1371.14	0	0	23566	27410.2	1776.65	3129.03
Met0932			348.954	0.808567	63042.5	3693.17	64350.4	4688.43	70430.8	10830.5	46529.1	3632.91
Met0933		M-H, M+FA-H	349.012	2.03065	32338.3	6633.93	36020.2	5864.12	36777.8	5622.34	37985.1	8730.08
Met0934			349.151	2.32642	106335	21658.3	67575.3	14030.4	33715.6	23457.8	23795.5	6645.26
Met0935			349.2	5.15077	19901.1	4049.92	20057.3	3678.27	21104.3	5409.34	26712.6	6478.69
Met0936			349.2	5.06602	41275.5	11168.3	41144.9	9248.84	39792.7	12392.8	51252.8	9234.36
Met0937			349.201	4.81342	91547.7	16338.7	93891.5	16552.4	98249.9	17731.2	114900	18149
Met0939		M-H, M+FA-H	350.04	0.858067	13820.9	5323.66	34413.6	8008.33	52524.6	18583.5	85687.2	20326.1
Met0940			350.171	1.77452	39923.3	30951.9	27528	19888.6	21133.3	7985.76	13481.9	8519.32
Met0941			350.785	0.598033	607834	26900.5	584059	46541.5	718179	51277.2	1.05365e+06	61254.2
Met0942			351	0.835217	2262.45	1491.76	21216.1	3368.25	10766.6	4419.7	10232.7	7453.72
Met0943			351.002	0.755267	3640.52	3157.46	68738.4	15623.2	29488.1	8060.84	33800.4	21615.5
Met0944			351.032	3.24285	19722.3	6987.01	30700.2	10196.4	9615.6	6323.63	15827.2	10754.2
Met0945			351.132	1.6705	78345.4	17551.4	101812	19090.4	98209	18389.4	72559.4	12086.8
Met0946			351.216	4.35717	20253.1	4444.38	18152.3	5202.82	16668.7	3450.46	21227.4	5501.78
Met0947			351.216	4.7286	25792.2	7765.84	24046.3	7381.21	26900.6	7893.55	30781.2	8860.07
Met0948			352.04	3.0666	12606	7652.35	22372.6	10902.2	20853.5	10525.4	26293.4	9483.57
Met0949			352.148	1.72878	275.417	351.443	201.285	244.404	60727.9	93511.6	1978.82	4956.22
Met0950			352.782	0.8933	25535.5	6866.28	24930.5	6739.46	33621.9	9560.91	49880.1	8378.73
Met0953			353.069	5.00892	16905.4	18222.4	36748.5	32144.2	17025.9	13680.8	52657.2	29254.6
Met0954		M-H2O-H, M-H	353.108	1.6705	41535.5	11080.4	51638.5	11221	57462.4	12433	38284.6	8427.36
Met0955			353.144	3.0666	11593.3	5593.57	17811.3	8834.39	8763.27	3401.46	10063.5	3986.2
Met0957			354.044	0.685783	14778.3	4845.22	19122.4	3918.91	42936.3	8482.53	27034	4889.99
Met0958			354.827	0.563717	46250.1	1615.83	44871.4	1606.05	43082.5	5415.62	54366.5	4117.77
Met0959			354.895	0.79715	18274.5	2647.81	19789.6	2748.29	21517.9	2313.87	38866.2	3685.57
Met0960			355.028	0.8276	14494.9	2841.42	18188.9	2964.91	21939.9	4858.78	25878.9	3972.38
Met0961			355.072	2.52545	64.248	113.577	20.5375	63.797	7963.1	10009.7	2686.59	4378.83
Met0962			356.058	0.839017	31424.2	6814.34	39967.5	7632.1	30296.5	11438.6	28992.3	13929
Met0963			356.255	3.08563	315.231	704.759	52.372	116.687	76412	114015	528.815	1213.62
Met0964			356.874	0.5485	37515.3	8482.59	32134.7	5116.89	41792.1	7819.05	45107.9	10371.8
Met0965			356.889	0.79715	5410.69	1554.78	6164.48	1338.14	5920.1	2113.35	9770.33	1742.71
Met0966			356.912	0.762883	12667.7	1727.49	11282.1	2220.12	10605.1	1666.73	7504.45	1314.51
Met0967			356.923	0.517083	8426.13	2544.44	8753.07	3174.56	13747.3	4212.14	13537.7	3093.89
Met0968			357.026	0.8276	4214.55	1646.89	5648.9	2157.42	7491.98	2048.31	8571.6	1823.92
Met0969			357.213	2.9399	35080.9	7306.16	16805.8	9363.91	3891.06	2790.43	1239.85	675.833
Met0970			357.213	2.28832	208213	83749.7	164475	72768.4	32338.6	17981.3	4117.97	3820.93
Met0971			358.021	0.858067	34826.3	5584.97	33988.3	5491.03	31491.8	4930.53	37010	2821.25
Met0972		M-H2O-H, M-H	358.868	0.609467	32560.1	8721.73	30506.6	8128.56	19082.8	7865.17	30339.9	9272.95
Met0973			358.91	0.762883	10596	2201.75	9410.99	1590.2	8507.33	989.245	7138.24	1595.68
Met0974		M-H, M+FA-H	358.942	0.513267	72854.4	8087.45	66807.1	7222.64	65809.2	7928.72	54526.3	6571.22
Met0976		M-H2O-H, M-H, M+FA-H	359.994	0.762883	56714.2	6684.38	52094.9	5705.02	52143.6	6391.42	41842.5	6715.26
Met0977			359.994	0.854267	18396.5	1740.39	18717.9	4020.11	27110.3	2679.44	35703	7967.89
Met0978			359.994	1.16475	18460.9	2901.31	18805.5	4018.46	32553.2	9532.66	28639.4	9823.61
Met0979			360.073	0.84665	31557	9870.87	29256.8	8010.78	35113.9	13186	32482.2	11023
Met0980			360.97	0.533267	1.08737	3.76675	376.598	764.888	397.685	753.716	475.683	900.103
Met0981			361.089	4.89735	11297.2	2477	10340.1	2499.44	11387.6	3922.16	14544.1	2770.52
Met0984			362.839	0.5523	79526.9	9483.07	78750.9	8616.83	70874.2	13929.9	93294.3	9549.07
Met0985			362.941	0.520883	515115	51086.7	471777	54900.1	519018	83560.2	478424	56661.5
Met0986			364.025	1.31047	41524.6	9703.3	31699.7	7915.93	25267.1	5491.67	20060.7	3908.67
Met0987			364.186	2.90563	1222.53	1502.5	311.48	405.057	16489.5	22024.4	638.387	892.57
Met0988			364.85	3.24665	43986.4	18393.4	50287.1	14207.9	16322.2	16878.6	31144.2	31742.5
Met0989			364.922	0.812367	8409.16	2786.83	8109.3	4292.25	9366.7	4508.28	7981.88	2832.57
Met0990			365.065	0.842833	83450.5	14060.5	105202	17336.8	65170.9	7672.79	22477.4	4894.55
Met0991			365.134	1.5866	15287.4	7294.68	15071.9	6110.9	16750.7	11270.8	4853.1	2145.63
Met0992			366.13	1.83165	223.199	307.577	46.2809	125.825	170581	256487	4392.16	10835.5
Met0993			366.144	2.5912	10192.5	5051.31	5790.95	2752.84	9963.58	6116.25	4668.12	2762.71
Met0994		M-H2O-H, M-H	367.927	0.613283	361792	57984.2	362826	57112.4	347725	81714.1	331869	54812.1
Met0995			368.123	0.617083	6466.34	3482.89	10430.6	3954.54	10495.4	3608.54	19980	8007.32
Met0997			369.923	0.613283	78451.8	14754	77377.1	13560.9	79111.1	19878.7	73126.6	16494.4
Met0998		M-H2O-H, M+FA-H	369.948	0.7667	31522	4714.26	31847.7	4215.84	38838.9	8526.33	36370.3	4349.63
Met0999			370.139	0.6209	810852	81924	738221	51713.5	816129	91518.1	937655	41960.4
Met1000			371.058	3.0504	54976.6	23182.5	79542.5	32157.3	47326.1	15912.4	58943.8	15727.9
Met1001			371.058	2.9666	76289	19574.5	88492.9	25173.6	121893	40293.7	111486	28015.4
Met1002			371.137	0.6209	5.08753e+06	468420	4.66195e+06	309200	5.12648e+06	575868	5.73336e+06	239085
Met1003			371.229	2.72945	34321.2	3333.74	24728.7	10271.2	2044.8	1289.16	66.81	231.437
Met1004			371.229	2.6407	4377.26	4299.57	1074.18	1242.87	125299	185817	1349.11	3720.94
Met1005			371.229	1.9126	9477.08	5537.17	3067.59	1233.08	91847.5	133825	564.815	647.216
Met1006			371.234	0.6209	6535.96	2087.6	5179.89	1388.15	4965.35	2469.09	7443.37	2443.12
Met1007			371.944	0.7667	7819.06	2891.37	8203.81	2746.91	15335.6	5501.29	10687.5	4530.9
Met1008			372.901	0.517083	1485.27	460.565	1312.7	546.847	2061.96	910.909	2325.89	964.95
Met1009			373.989	0.762883	31209.1	2674.84	27748.7	3639.6	23798.8	3832.57	26435.3	4029.1
Met1010			374.174	3.44572	32703.2	8824.45	20436.2	3717.47	11007.9	8362.45	8216.73	4673.4
Met1011			375.002	0.79715	6872.89	1185.14	7579.77	1456.74	5836.62	1646.88	1441.07	632.278
Met1012			375.03	3.0666	189435	63647.1	268169	101164	207433	63545.6	250442	41030.5
Met1013			376.132	3.58753	42434	11498.2	42072.1	10670.2	18980.3	6425.88	23296.8	11916.6
Met1014		M-H, M+FA-H	376.81	0.60185	236840	21520	223154	31199.1	228826	61942.8	422829	25990.9
Met1015			376.81	0.563717	116583	14505.4	107225	17107	131003	13329.7	148350	14332.5
Met1016		M-H2O-H, M-H	377.01	0.8276	66820.9	12382.3	82037.2	15990.8	98568.2	23055	122967	12199.1
Met1018			378.096	1.40278	2798.69	1303.93	2073.57	802.84	41917	14135.2	47487.3	66268.9
Met1021		M-H2O-H, M-H	378.807	0.563717	68549.2	11141.8	62191.8	11376	73455.7	13463.7	83891.6	10143.7
Met1022			378.917	0.529467	14039.5	4831.03	15302.1	5599.74	27065.5	12824.6	29489.4	5696.68
Met1024			379.096	0.662833	41424.8	6326.68	26967.9	7551.42	19871.3	4795.48	12003.3	3181.58
Met1026			380.925	0.517083	38561.7	3915.65	37043.9	3328.73	32881	4899.11	33544	3790.36
Met1027			381.997	0.736233	10024.9	2374.14	10347.8	1709.5	18358.5	4965.16	12669.4	2533.21
Met1028			382.549	1.45992	1.07258e+06	163676	1.18868e+06	160974	590242	208722	511052	111057
Met1029			382.925	0.517083	9808.22	2586.38	7966.81	1399.13	8090.93	1730.95	7057.53	2239.77
Met1031			383.114	0.85045	27211.1	14321.8	27657.4	21463.9	27491.6	13618.2	29644.2	10172.2
Met1032			383.899	0.609467	17724.3	4125.95	17495.2	5706.92	14085.8	6153.69	7386.25	4127.53
Met1033			384.719	0.594233	9365.8	6745.86	12155.3	5787.35	23656.9	11735.6	21199.9	10767.9
Met1034			384.935	0.540883	2.7174e+06	358116	2.4595e+06	337396	2.68459e+06	370911	2.66898e+06	309039
Met1036			385.127	2.32642	120160	31266.3	75661.7	22682	38379.3	24557.1	23286.7	10347.3
Met1037			385.244	2.32642	1601.06	1506.18	400.531	371.615	91568.9	134096	872.284	1483.05
Met1040		M-H2O-H, M-H	386.839	0.556117	41337.7	11716.1	32308.9	13803.3	65639.3	19454	49079.5	14814.3
Met1041			387.125	2.32642	38880.7	11217.4	23838.4	7169.57	10348.5	8758.14	3641.52	2822.47
Met1042			387.224	2.42262	122214	46189.5	55143.5	21460.3	39336.7	38635.3	1643.89	1069.94
Met1043			387.919	0.67425	1552.54	1313.39	1007.12	822.737	4686.22	2516.32	4989.54	1464.98
Met1044			387.94	0.49805	585245	88573.1	536958	80981.6	464514	70906.7	369387	45990.5
Met1045			388.014	0.858067	28925.2	7268.79	32822.2	7857.87	35771.9	12068.6	41587.4	9178.31
Met1046			388.19	3.71325	34911.2	6335.37	23181.5	2447.77	9803.48	7328.5	6137.52	3869.78
Met1047			388.937	0.49805	1.00246e+06	135047	918830	124841	809203	107292	666345	71064.5
Met1048			389.032	0.804767	16302.1	2605.85	17815.2	2975.29	11053.7	3524.01	5945.75	2409.33
Met1049			389.221	2.10802	161.833	339.855	71.3561	113.242	90.2039	196.826	0	0
Met1050		M-H2O-H, M-H	389.934	0.613283	282709	91036.2	288563	78200.6	180367	93799	179943	54060.4
Met1051			390.897	0.544683	264886	14874	265103	11570.5	296759	15574	323917	23795
Met1052		M-H2O-H, M-H	390.939	0.80095	82055	10017.9	82151.7	7683.51	99836.1	13868	116771	5780.87
Met1053			390.993	0.858067	26186.5	4942.82	28885.3	6685.39	15028.8	5482.24	6720.4	1375.21
Met1054			391.919	0.490433	109855	7866.43	104237	8838.96	111657	4619.87	118622	6613.58
Met1055			392.164	2.80182	235.636	476.082	0	0	48827.8	71858.9	381.219	905.084
Met1056			392.181	3.10847	49229.5	18516.6	40172.8	11678.9	12996.5	6210.75	6037.7	5588.71
Met1057			392.182	2.43785	804.894	1165.71	67.696	157.18	190370	204305	45195.9	70886.9
Met1058		M-H, M+FA-H	392.795	0.605667	84353.1	12626.4	79469.7	14175.1	65520.1	23641	124586	17080.3
Met1059			392.931	0.812367	25541.1	3436.56	26812.3	5336.2	34628.8	7806.62	41750.9	7307.69
Met1060			394.778	0.605667	56207.5	6267.1	55069.6	7662.72	46284.5	14602.1	87030.3	7277.56
Met1061			394.844	0.559917	13979.6	3725.83	13026.4	2976.16	10697	5902.47	15244.2	4246.07
Met1062			394.889	0.74005	19375.1	10580.2	20140.5	8534.12	23220.9	8380.22	25440.7	8083.46
Met1063		M-H2O-H, M-H	394.904	0.804767	63087.5	12070.1	63694.6	15094.9	48297.3	19727.4	73853.4	12341.4
Met1064			395.971	0.762883	19446.1	2521.95	17771.1	2689.39	17406.7	4045.89	19064.6	2429.65
Met1065			396.866	0.5485	344464	32415.8	325845	32725.5	419547	30441.6	453405	38439.5
Met1066		M-H2O-H, M-H, M+FA-H	398.816	0.559917	99841.8	9965.65	92902.8	9443.86	98169.7	19209	119235	16145.5
Met1067			398.914	0.7134	19795.6	6975.68	13385.2	4078.69	16431.1	5300.66	7800.73	3999.54
Met1069			399.861	0.617083	32792.1	5671.9	30303.3	5073.47	60361.2	21876.2	36074.1	9414.92
Met1070			400.002	1.31047	12589.7	3322.58	8934.14	2651.36	6697.78	2166.77	4192.38	2267.58
Met1071		M-H, M+FA-H	400.002	0.86665	87921.6	15483.6	89586.2	30747.4	64199	16104	70156.2	13229.7
Met1072			400.078	1.34853	19566.3	3380.26	26494.4	4260.73	7750.32	1882.26	483.073	542.148
Met1073			400.078	0.87045	147711	42245.2	231408	57492.4	124001	26461	146313	93476.9
Met1076			401.129	0.842833	15679.2	7253.61	13369	6109.05	20036.9	11707.7	15232.9	6862.71
Met1077			401.239	2.9399	70480.9	18890.5	34854.9	13054.4	9482.21	6374.12	1915.88	1441.06
Met1078			401.859	0.617083	62362.4	5888.02	59578.1	6046.12	99583.3	33382.9	69508.3	10603.7
Met1079			402.828	0.5523	34274	10632.2	39220.9	11026.8	41919.7	6959.68	49448.5	11022
Met1080			402.917	0.49805	1.60543e+06	360801	1.58906e+06	307925	2.06267e+06	452684	1.9677e+06	224426
Met1082			403.074	2.11943	35961.2	13387.8	21362.3	8235.44	12060.2	5734.75	13047	7190.65
Met1084		M-H2O-H, M-H	403.902	0.613283	88854.2	6578.77	89313.7	4768.93	94026.9	6204.83	83867	4908
Met1086			405.213	2.1766	42377.6	17801.5	22107.9	7490.14	15307.7	10160.9	3368.9	2247.9
Met1087			405.901	0.613283	60701.6	8593.95	61350.7	5408.13	52501.6	8583.84	47785.2	6335.36
Met1088			405.999	0.762883	28680.1	6008.57	26463.6	6281.27	25735.1	6821.68	26251.8	6568.38
Met1089			406.046	1.41422	110437	12269.4	88954.3	17666.5	29064.7	9514.61	15248.8	6453.75
Met1090			407.205	2.72945	40705.3	9114.67	33560.1	15791.8	1705.36	1943.65	290.857	510.626
Met1091			408.01	0.842833	1.55606e+06	556358	1.39926e+06	524593	1.12468e+06	525600	1.1946e+06	379821
Met1092			408.158	3.5523	76717.5	14948.8	41269	14362.8	23837.8	18200.2	11526.7	7722.37
Met1093			408.885	0.509467	119157	12682.2	111560	12993.8	115189	18071.2	99729.2	9700.22
Met1094			408.933	0.517083	171529	20695.2	157763	21086.5	150164	16831.4	118245	18174.5
Met1095		M-H2O-H, M-H	412.785	0.563717	45179.2	4238.44	39930.7	5077.25	38620.7	9555.12	48163.3	5743.02
Met1096			412.853	0.79715	6447.1	841.653	6654.88	965.154	8449.17	1887.42	16798.7	1257.48
Met1097			412.908	0.517083	12333.2	1962.43	11918	1916.44	13123.7	1860.47	15296.3	2194.8
Met1098			414.895	0.881867	80430.7	13209	71791.1	15710.7	59527.7	17454.8	60412.4	13105.5
Met1099			414.897	0.701983	131507	52181.4	122254	55329.6	93048	47128.5	92515.6	20013.8
Met1100			415.134	0.762883	1.08931e+06	71275.7	769596	42948.4	627366	110158	261173	12332.9
Met1101			416.043	0.685783	10109	5587.2	11286.3	4914.34	21296	7180.77	17125.4	4008.99
Met1102			416.826	0.605667	47678.5	8175.15	43820.2	7922.85	30789.6	13826	60432.1	12623.6
Met1103			417.002	0.617083	40900.8	9731.35	39435.4	5872.95	68879.3	26632.5	21105.7	7795.94
Met1104			417.029	0.8238	93173.2	15278.1	98195.3	19515.9	81077.1	18450.7	110680	22609.4
Met1105		M-H2O-H, M-H	417.96	0.7667	58622.2	6895.56	50936.5	6152.46	42484.8	8805.85	47873.3	7225.67
Met1106			418.893	0.49805	186643	61947.2	186129	40414.2	314759	92872.6	346495	43163.4
Met1107			419.045	1.6705	29036.8	4721.51	38416.9	5139.11	41214.5	4331.7	36036.8	7222.8
Met1108			419.119	1.6743	7178.29	1931.44	9520.85	1808.75	12041	4424.52	8867.01	1588.6
Met1109			420.811	0.556117	74233.3	11671	70645	14052.4	59386.5	15848.6	80127	14270.8
Met1110			420.946	1.94687	12801.1	4875.41	16985.6	3199.38	16928.8	4355.85	16268	5010.73
Met1111			421.984	0.86665	58050.2	17906.1	76400.3	28447.4	37099.6	15226.6	28495.8	6524.58
Met1112			422.081	0.84665	171607	64345.4	254253	67750.4	174444	34166.4	103555	23250.9
Met1113			422.086	1.26478	1863.13	1251.36	1290.1	891.845	5601.3	3426.81	4294.9	1640.41
Met1114			422.882	0.49805	13221.8	1985.9	14123.5	2127.59	18788.4	2714.83	21868.2	4704.31
Met1115			424.001	0.84665	243690	47451	223534	46603.7	152699	47291.1	149560	22303.8
Met1117			424.91	0.520883	14765.3	2773.36	14286.9	4101.93	21353	4323.57	18317.1	4024.56
Met1120			425.079	0.698167	18945.2	5663.19	22775.6	9476.3	20707.3	7224.35	10248.7	6416.07
Met1121			425.885	0.613283	220994	25477.8	219817	26362	227872	39596.7	219456	33407.3
Met1123			426.188	2.47977	22865.5	27482.4	37711.7	34800.3	28766.2	20984.4	25890.2	26654
Met1124			426.188	2.58358	39298.2	54035.9	67255.5	64198.2	81904.7	55740.7	96490.3	98607.5
Met1125		M-H2O-H, M-H	426.855	0.5523	88792.5	9795.73	85467.1	12102.4	54070.7	31484.5	100891	14894.3
Met1126		M-H2O-H, M-H, M+FA-H	426.918	0.494233	821922	80564.6	743462	57358.4	634156	52234.8	479933	31809.8
Met1127			427.125	0.755267	56.9879	141.119	111.852	169.598	58.5592	126.447	217.031	434.599
Met1128			427.882	0.613283	127725	16704.8	129297	20463.8	128758	28093.3	126698	24869.2
Met1129		M-H2O-H, M+FA-H	427.906	0.7667	33218.4	5449.35	36304.5	7512.57	46237.8	11256.8	49238.3	7359.96
Met1130			428.25	2.5064	31833.2	12984.5	19024.3	8275.77	7931.6	4923.33	1527.22	1287.15
Met1132			429.153	2.03065	37647.2	5710.65	48481.5	11061.6	46657.8	12714.8	29377.5	4804.35
Met1133		M-H2O-H, M+FA-H	429.903	0.7667	42341.6	7277.9	43642.5	7789.07	52579.3	11672.1	55492.1	6708.99
Met1134		M-H2O-H, M-H	429.925	0.613283	131401	37345.2	128116	29045.2	87581.3	37892.4	87725.9	24191.7
Met1135			429.993	0.6896	1.41596e+06	385545	1.20393e+06	362727	806724	439218	893891	303348
Met1136		M-H, M+FA-H	430.827	0.5523	139745	32003.3	136097	31765.3	149348	40660.1	176366	36454.6
Met1137			430.925	0.529467	216823	14941	201021	21617.4	198840	19676.9	197476	14055.8
Met1138			430.958	0.808567	75711.3	12723.2	78518.1	12740	65138.4	10893.4	67710.1	9242.08
Met1139			430.995	0.8276	39033.5	12599.4	40519.4	17579.1	29041.3	15462.2	27644.8	11041.9
Met1140			431.947	0.762883	36769.1	6352.68	36880.6	4929.54	40627.9	6195.05	42766.1	6810.9
Met1141			434.767	0.60185	178913	19248.4	173190	27327	182870	54981.3	355035	31519.2
Met1142			434.87	0.49805	11338.3	5460.49	15176	4760.7	34450.7	15398.2	40166.1	10241.4
Met1143			434.887	0.7134	20884.6	4089.65	13491.4	2597.74	16103.4	3226.78	9994.46	2758
Met1144			434.967	0.8276	15025.7	4979.58	20402.2	7249.19	24627.2	9041.55	34797.5	5832.6
Met1145			435.118	1.30665	155356	26940.4	120656	20967.5	164864	28183.5	113016	12323.7
Met1146			435.118	0.84665	862449	205608	692978	158260	1.12127e+06	176615	854101	126422
Met1147			436.765	0.563717	81168.7	9735.33	73279.8	11099.5	86600.3	13089.3	101994	13830.4
Met1148			436.88	0.7134	31075	3383.45	26054.3	3098.91	26149.4	5272.39	23688.7	2823.59
Met1149			436.966	0.8276	10466.7	2842.16	12471.3	3607.43	16143.2	5917.97	22215.7	4406.96
Met1150			437.216	2.9399	251874	56320.2	136696	46538.9	45499.9	24063.3	20440.6	5487.21
Met1151		M-H2O-H, M-H	438.169	3.5485	139731	36804.1	77154.4	23695.6	41283.4	31465.6	24635.4	13379.2
Met1152			439.01	0.8238	48975.6	8398.73	53713.3	9800.5	45537.8	8350.51	68404.4	5637.85
Met1153			439.177	2.38452	22.0593	61.023	94.0504	122.083	265.48	368.124	24.6422	60.0158
Met1154			439.213	2.9399	68207.6	15270	35875.1	14467.7	12323.2	6568.18	4511.16	2919
Met1155			439.957	0.762883	11151	2725.25	10059.7	2270.85	10490.8	3809.37	10518.5	1669.64
Met1157			440.806	0.559917	28589.1	6885.75	25639	4726.3	26381.2	8081.79	34991.8	6854.96
Met1158			440.888	0.520883	808.43	1209.68	1289.27	1174.34	2283.77	1756.55	2127.51	2038.41
Met1159			441.858	0.609467	18154.6	5132.99	14972	3239.56	15334.2	4788.85	9646.1	4505.97
Met1161			442.266	2.83228	362.393	720.044	75.466	173.071	101194	59575.8	11432.6	17854.4
Met1162			442.807	0.556117	88424.4	19202.2	86151.8	20369.1	51407.2	25424	84530.8	14088.5
Met1163		M-H2O-H, M-H, M+FA-H	442.895	0.50565	150197	10170.6	146823	11899.4	167514	13579.9	162036	12733.4
Met1164			443.856	0.613283	14748	2872.21	13000.9	2863.26	9374.27	5612.22	5499.21	2194.67
Met1165			443.972	0.86665	27008.3	6631.99	28305.7	11422.7	24655.9	6592.49	30898.7	5471.56
Met1167			444.244	2.1804	38912.5	8060.14	20154.2	4434.64	10285.5	4107.98	2391.31	1459.79
Met1168			444.674	0.594233	134681	7164.6	125080	10286.7	253349	73607.7	264068	45069.1
Met1169			445.018	0.808567	37450.6	4293.85	40641.4	3721.72	36015.1	6584.73	23299.6	5723.75
Met1170			445.877	0.67425	6816.02	2151.35	4524.56	1438.39	9673.04	3658.76	8377.47	4390.15
Met1171			446.904	0.529467	5459.83	3174.92	5411.21	2686.28	9688.71	2691.68	11804.2	3263.25
Met1172		M-H, M+FA-H	446.931	0.808567	15933.8	1856.65	14822.6	1759.97	16241.7	2091.28	17211	2617.84
Met1175			448.004	0.732433	3.20367e+06	644824	2.47431e+06	575870	1.78377e+06	833772	2.07401e+06	536143
Met1176			448.005	0.85045	472339	189310	429197	193161	403640	216780	525954	218263
Met1177			448.898	0.80095	15719.7	3473.05	16693.5	2932.72	26626	7574.45	40249	2689.18
Met1178			450.709	0.586583	24712	6514.9	24095.8	5234.53	28241.1	5454.3	31335.9	5799.17
Met1179		M-H2O-H, M-H	450.896	0.80095	31419	3917.66	31077.5	5162.53	36886.1	6018.48	47487.5	2916.18
Met1180			451.821	0.5523	34802.2	5527.43	32193	6057.64	11277.5	10717.7	29447.8	8757.87
Met1181			451.907	0.609467	10766.7	6642.69	10375.5	7503.39	8307.18	9413.46	5983.46	5371.52
Met1182			452.923	0.537067	1.04943e+06	106103	943637	109665	1.33456e+06	170183	1.5604e+06	156175
Met1183		M-H2O-H, M-H	452.939	0.808567	139652	21757.4	143799	16232.6	132181	11242.8	160263	6054.86
Met1185			453.174	2.23503	31989.4	8271.21	17834.8	4726.22	9296.85	5160.77	1738.65	1145.45
Met1186			453.929	0.759083	30168.5	6774.46	28073	7501.24	30658.7	8287.34	36601.9	7129.41
Met1187			454.11	3.74087	33789	10351.7	38878.4	4704.33	133282	41036	52488	23460.1
Met1189			454.219	3.21905	5818.83	7463.5	11854.4	12829.4	15057.1	11405.5	24015.8	21576.7
Met1190			454.266	2.78273	41098.9	18965.7	33879	6895.3	22034.5	13835.5	2524.46	2063.22
Met1191			454.702	0.586583	27175.1	5224.1	28551.5	7071.9	19373.6	11921.2	29798.8	8643.55
Met1192			454.819	0.556117	21847.9	5457.42	18853.3	5954.71	44560.4	19003.6	29871.3	5900.08
Met1193			454.925	0.513267	7143.82	1953.08	7779.27	2395.47	6724.74	1587.55	7533.55	1176.93
Met1194			455.096	2.18422	28040.2	3385.32	36197.9	5166.21	31175.4	3109.15	31589.4	4676.05
Met1195			455.926	0.759083	14331.5	5518.03	12617.6	2951.48	15482.3	6517.71	18548.8	5971.16
Met1196			456.864	0.789533	30791.9	8805.14	29885.8	8958.99	30892.5	9971.04	38777.9	12188.4
Met1197		M-H2O-H, M+FA-H	457.1	0.85045	114214	20039.6	136913	29576.7	108397	22198.8	95393.7	18731.1
Met1198			457.1	1.30665	31186.5	4845.94	25525.4	4197.33	36961	6500.2	25364.1	3562.58
Met1199		M-H2O-H, M+FA-H	457.82	0.617083	68617.6	5489.96	65312.5	5898.73	91856.3	21051.9	85049.7	6834.2
Met1200			457.922	0.613283	29365.7	20203.5	28354	15596	21463.6	18486.8	17512.1	8121.75
Met1201			458.883	0.544683	211508	7630.36	215053	11593	216690	13118.1	246981	12951.9
Met1202			459.817	0.617083	83216.3	8272.37	82753.6	8560.06	112978	26224.9	105839	8049.41
Met1203			460.223	2.47215	125301	148268	16500.3	12004.6	7187.91	5440.16	118.937	215.55
Met1204			460.647	0.590417	19133.9	5481.28	19804.1	4212.54	39325.5	13505.6	32402.1	7996.04
Met1205			460.795	0.605667	31243.6	8554.04	31207.1	10843.1	34054.3	8291.42	44940.3	9972.66
Met1206		M-H2O-H, M-H	460.807	0.556117	630927	39997.2	599263	43822.9	434759	107716	681862	49093.6
Met1207			460.992	0.8276	63520	13806.6	62196.5	9646.86	59576.8	14529.4	96201.5	28776.2
Met1208			462.112	2.02685	4738.1	2572.9	6741.81	4684.07	5441.19	1667.35	6157.96	2688.14
Met1209			462.644	0.590417	9158.56	2954.31	8656.8	2057.68	15931.2	3568.34	13107.5	4369.63
Met1210			462.81	0.5523	59485.7	6706.88	59217.3	9252.95	56546.7	7749.85	78191.5	10701.2
Met1211			463.996	0.781917	542595	104504	495096	102631	366456	137597	435791	85029.4
Met1212			464.227	2.5064	100461	42979.9	59217.3	29734.7	26684.5	8943.98	3379.01	3680.54
Met1213			464.854	0.5485	287800	19886.6	269126	24945.9	370109	39252.9	384808	37375.8
Met1214			465.902	0.613283	65304.9	9590.48	63605.8	6555.78	49495.2	15599.3	51372.4	8277.03
Met1215			467.001	0.808567	24589.1	4488.29	26599.1	3644.7	24670.7	3917.27	16043.4	2734.52
Met1216		M-H, M+FA-H	467.895	0.613283	49888.6	19770.4	52590.3	17098.6	22742.9	14320.7	25124.8	13759.2
Met1217			468.281	2.39977	118311	34901	55182.2	16321.2	58379.2	42453.9	6930.43	7713.11
Met1218			469.043	0.79715	42007	10155.4	53215.2	29321.5	26137.2	18461.4	4073.59	1730.87
Met1219			469.043	0.698167	1139.69	1221.44	1115.88	1226.23	5950.1	5482.31	784.866	911.057
Met1220			470.81	0.79715	6235.5	1661.91	6453.02	2460.47	6301.62	3147.17	14486.3	2221.56
Met1221		M-H, M+FA-H	470.819	0.5485	466910	49604.1	437094	49513.9	506151	49803.4	591175	59747.3
Met1222			470.9	0.517083	34432.4	3434.16	33872.4	4378.22	45868.3	6215.33	41863.1	3050.64
Met1223			472.222	2.67115	253611	78370.8	206834	109012	65707.5	37072	22253.6	12691.3
Met1224			472.921	0.494233	298609	67123.4	273754	63873.9	228182	57552	172963	36267
Met1225			473.092	0.762883	103266	6795.61	75600.5	4696.27	71715.5	16785.4	27150.9	3232.99
Met1226			474.146	3.5485	252898	63968.1	145846	35418.1	83827.2	64415.3	61938.3	25523.4
Met1227			474.238	2.88183	98897	97367.6	15979.4	11911.6	6217.47	8445.87	90.6461	173.779
Met1228			474.783	0.605667	65321.8	3777.03	62054.3	7850.71	55874.2	10745.4	93523	8664.3
Met1229			474.784	0.563717	36879.5	2938.37	35761.8	1667.28	32007.3	5232.9	42497	3768.59
Met1230			474.851	0.50565	14542.6	2643.36	15200.3	2934.07	22398.7	3895.57	27174.2	3250.85
Met1231			474.921	0.808567	51631.3	19187.3	52991.7	20252.9	52876.4	16694.5	76283.2	29111.2
Met1232			474.961	0.617083	19495.5	4612.66	22188.3	4479.58	42410.6	17928.9	11252.5	4146.86
Met1233			475.055	0.819983	72503.8	17295	68961.4	20244.9	95034.8	30265.4	64044.3	18314.3
Met1234			475.089	0.762883	23537.4	3648.68	16927.8	2891.87	17522.6	7171.59	4117.86	3610.07
Met1235			475.193	2.4112	317.444	301.626	17.3201	59.9987	203.111	389.698	1.18147	4.09272
Met1236			476.092	3.58753	47377.5	7258.76	33923.4	10606.5	32093.1	5947.41	34165.6	12822.1
Met1237			476.143	3.5485	79158.2	20370.3	48844.2	10903.3	27484.9	20068	19154.8	8913.26
Met1238			476.779	0.605667	41706.6	6668.24	41254.8	7181.95	37748	8895.3	56121.7	6210.15
Met1239		M-H2O-H, M-H, M+FA-H	476.919	0.517083	168633	18920	156949	14234	141102	14152.8	118197	9133.04
Met1240			477.271	3.13903	0	0	19.5267	67.6424	128997	166318	5175.88	9043.17
Met1241			478.826	0.609467	42736.8	11597.4	38813.6	7955.47	26341.5	11287.6	37413.6	9725.52
Met1242			479.002	0.617083	54933.3	12473.7	55747.7	9542.89	53800.2	13879.5	16290.3	6868.79
Met1243			479.031	0.808567	74095	14017.4	58222.2	15449.5	52479.3	8358.6	42992.8	4778.67
Met1244			479.082	0.854267	42876	14368.9	39161.4	10642.6	50949.6	18493.7	55618.7	19308.6
Met1245		M-H, M+FA-H	479.904	0.613283	100086	49511.4	97004.7	44770.2	75717.9	50877.5	76805.7	38931.7
Met1247			480.722	0.567533	12890.1	3845.28	12066.2	3945.4	11205.5	5081.17	13830.5	5803.65
Met1248			480.869	0.544683	188352	16747.1	168015	25872.7	248947	42630.2	254744	41139.7
Met1251			482.101	0.835217	48928.8	11928.7	35367	10980.1	93587.5	28072.4	100925	24834.2
Met1252			482.22	2.1804	44225.8	8983.59	20915.7	4119.58	7920.29	5402.82	2094.87	1766.61
Met1253			483.844	0.613283	166889	13620.5	161679	11730.6	170111	13443.5	190366	20403.2
Met1254			485.841	0.613283	171242	13159.6	167819	12263.6	175712	13200	192444	24108.9
Met1255			485.978	0.781917	193929	30054.8	178638	30033	139631	46793.4	174423	19012.7
Met1256			486.237	3.15045	49023.8	25653.2	35471.2	23670.6	6992.84	6763.21	4598.43	4631.05
Met1257			486.239	2.92847	50827.5	40944.3	27783.8	27788.2	1341.67	1327.48	407.417	491.001
Met1258			486.792	0.5523	25759.4	6561.4	21842	8838.86	36658.7	8651.06	31739.3	11436.3
Met1259			486.88	0.517083	10032.7	2037.98	9445.62	2249.07	13591.6	4390.35	14817.5	2844.46
Met1260			487.863	0.7705	11808.8	2902.77	13985	3491.2	20591.4	6807.53	24816.5	2826.07
Met1261		M-H2O-H, M-H	487.883	0.609467	206620	38389.4	204403	31009.1	152863	46949.3	169413	32557.3
Met1262			488.899	0.50185	36371.8	9161.82	36591.7	9346.86	41252.1	15669.3	34382.6	7362.85
Met1264			489.904	0.762883	16764.5	3371.14	17210	4194.09	23245.1	6173.86	24906.9	3680.2
Met1265			491.88	0.613283	15997	19071.8	15792.1	15538.4	9248.89	14008.4	6586.95	6771.55
Met1266			492.725	0.60185	52620	6290.87	49240	8866.39	52593.2	14109.9	101795	10199.3
Met1267			492.725	0.563717	62890.5	7168.04	58485.7	5931.5	65447	6533.21	76487.8	5772.48
Met1268			492.895	0.520883	19273	3623.68	19443.6	3969.61	23958	5156.11	26995.8	4080.56
Met1269			492.921	0.8276	13338.5	3389.03	13243.8	3541.51	14330.9	3182.82	22024.5	3076.03
Met1270			493.81	0.5485	20233.4	5366.9	16687	6259.66	9821.56	5363.52	15760.6	5585.72
Met1271			494.722	0.563717	88834.8	8316.33	82733.9	6772.36	93204.6	8955.88	115405	5772.92
Met1272		M-H2O-H, M-H	494.723	0.60185	78543	8285.6	72038.6	12911.7	73599.3	17937.5	151301	12432.8
Met1273			494.928	0.8238	12448.4	2755.99	12718.6	3090.35	12179.3	4036.12	16077.5	2887.33
Met1274			496.766	0.605667	14495.3	1953.03	12698.8	2284.43	10729.8	4703.42	21892.6	3666.86
Met1275			496.965	0.8276	10619.7	3062.02	12964.9	3603.13	14415.5	3211.98	19757.2	3436.39
Met1276			497.037	0.819983	93637.9	21776.7	87278.6	27411.8	125146	46386.4	102181	26984.9
Met1278			497.101	0.842833	257771	36766.3	639584	90866	311803	68585.4	110404	44117.7
Met1279			498.775	0.559917	45554.1	7794.26	40596.6	7673.56	50777.4	5202.66	55639.9	12457
Met1281			499.815	0.609467	63606.8	10215.4	55432.8	6018.92	49481.5	11832.6	48732.5	10463.4
Met1283			500.307	2.55693	2504.89	1535.59	1169.09	1169.52	169097	226756	9359.26	16315.8
Met1284			500.81	0.5523	387080	26177.6	370862	30185	251972	90424.8	428462	54519.1
Met1285			500.919	0.49805	1.53866e+06	167137	1.40021e+06	104991	1.12606e+06	83891.5	803186	48385.1
Met1286			500.985	0.617083	193864	71451.9	187518	76659.4	216995	71591.2	125379	67498.4
Met1287			501.012	0.808567	41968.3	6938	34137.5	8188.67	34370.4	7239.18	31114.9	4119.36
Met1288			502.75	0.563717	13607.5	3954.68	11566.7	4733.05	19802.6	7041.71	20931.7	5741.73
Met1289			503.837	0.67425	17884.9	3283.1	14283.9	3802.5	26668.6	4438.48	26229.6	5883.99
Met1290			503.956	0.874267	286767	35218.8	269332	46224.5	226094	46661.3	200966	37695.3
Met1291			503.958	0.685783	284101	25754.7	271080	25656.9	203136	68746.9	160776	31467.4
Met1292			504.082	0.8314	9112.57	3644.2	6379.22	3464.67	20030.6	11467.5	24305.1	11660.5
Met1293			504.258	3.26568	32293.4	13222.8	31434.1	7193.49	7545.15	6352.05	3227.5	2136.96
Met1294		M-H, M+FA-H	505.896	0.513267	63422.3	4246.74	59221.8	4289.55	59163.3	2925.92	55387.3	4467.46
Met1296			506.782	0.559917	15293.8	4291.12	12294	4425.16	20466.4	5426.39	21332	6410.06
Met1297			506.857	0.80095	7937.09	2406.33	8464.11	2321.48	12655.4	3622.35	20478.1	2384.23
Met1298			508.117	1.90493	1301.35	692.343	2021.62	1363.67	31384.8	24534.1	73373.2	32486.6
Met1299			508.875	0.520883	323.363	586.286	215.859	513.076	0	0	235.717	552.111
Met1300		M-H2O-H, M-H	509.868	0.609467	168948	50942.3	160067	47612.8	115456	57198.3	157740	56924.9
Met1301			510.069	0.8276	23437.8	7928.03	25390.4	10879	23812.6	11691.6	19057.4	8031.14
Met1302			510.215	2.88183	49047	46688.7	7998.36	6272	1986.36	3270.86	249.705	489.749
Met1303			510.966	0.808567	265710	63587	270517	65184.8	322190	107535	255654	26295.4
Met1304			511.132	3.38373	292742	52126.4	233724	48781.4	65196.2	27538.3	29609.4	24709.9
Met1305			511.17	2.4112	842.895	634.429	118.159	273.911	191.915	258.959	0	0
Met1306			511.801	0.5523	47713.7	4006.76	43900.9	7214.39	28163.6	9217.64	45141.9	8967.72
Met1307			511.864	0.609467	19468.2	10612.9	20744.3	10129.2	14287.9	10895.5	23144.9	17409.5
Met1308			511.888	0.7705	16323.7	3383.24	15594.3	3895.58	17776.1	4789.9	22471.6	4637.96
Met1309			512.662	0.586583	58321.6	8728.6	59336.1	5803.81	50430.9	11795.1	70896.1	5880.66
Met1310		M-H2O-H, M-H	512.693	0.6552	33308.6	3557.33	31516.6	4562.17	31164.2	8460.81	63478.9	4045.92
Met1312			513.885	0.755267	20992.8	4985.77	20450.6	6848.18	21367.6	7697.8	26474.2	5978.05
Met1313			514.892	0.529467	14701.6	3510.17	14470.5	4249.71	21220.3	7123.56	23693.8	4322.4
Met1314			515.281	2.06593	62983.6	49772.3	19890.7	11920.3	10022.7	8966.79	938.708	993.379
Met1315			515.779	0.609467	22428.9	4225.02	21115.4	5861.4	33593.4	14984.6	30154.5	6681.16
Met1316			515.924	0.759083	83818.7	9078.33	75092.7	10063	61934.2	18266.2	75917.4	7762.37
Met1317			516.897	0.49805	634825	88274.5	641355	103248	761110	139971	629271	60334.8
Met1318			517.776	0.6209	57016.4	8484.52	47439.6	9406.89	88566.9	30042.8	75310	14876.3
Met1319			518.273	2.72563	46849.2	13971.4	21552.4	11612.9	2954.08	2936.2	797.231	1065.04
Met1320			518.607	0.594233	52160.4	6358.01	48098.8	5519.14	80632.2	18682.7	70963.2	11513.9
Met1321			518.953	0.8276	9018.4	3268.51	9652.73	3136.17	9283.54	3577.12	16339.7	5309.88
Met1322			519.082	0.854267	25846.9	8746.95	60562.8	12118.2	30369.8	9609.87	16682	9949.09
Met1323			519.774	0.6209	47524.8	8091.13	47281.6	9846.93	77053.2	23484.2	67056.1	13840.1
Met1324			520.911	0.537067	880970	89920.3	792730	92846.9	1.1126e+06	143575	1.31835e+06	126113
Met1325			521.882	0.494233	23291.8	4740.79	23454.5	4947.95	34248.1	6666.4	35729.9	4908.31
Met1326			521.982	0.732433	553975	127117	647447	177932	191815	123026	161368	67318.8
Met1327			522.214	3.15045	133413	75300.8	105842	66971.5	26875.5	21537.3	20634.2	15755
Met1328		M-H2O-H, M-H, M+FA-H	522.792	0.5523	427140	17649.4	414803	16801.1	367758	86229.3	522083	21177.7
Met1329			522.912	0.517083	30273.7	3217.73	25081.9	5213.9	22841.1	4961.21	16687.4	4978.32
Met1330			522.984	0.808567	69581.4	12905.2	68723.2	12767	48628.9	16154	48869.4	11822.1
Met1331		M-H2O-H, M-H	523.855	0.613283	29295.3	4782.68	28330	4605.67	20992.6	7682.11	21105.3	5108.83
Met1332			524.212	3.15045	40502.9	24142.1	29265.9	21024.7	4944.59	4591.5	3146.85	2950.05
Met1333		M-H2O-H, M-H	524.663	0.598033	39417.6	9865.07	35196.1	7567.68	44826.3	9711.55	71403.5	11725.6
Met1334			525.942	0.778117	208924	27356.4	207948	30541.7	187870	47188.2	147066	18597.8
Met1335		M-H2O-H, M-H	526.657	0.598033	83071.3	11220.5	77373.6	10979.4	94274.4	15586.3	158503	27826.3
Met1336			526.869	0.540883	163249	25696.6	176798	34891.1	148140	34871.8	182274	31197
Met1337			527.969	0.681967	6.8406e+06	877040	6.34711e+06	973629	3.6952e+06	1.19387e+06	3.16122e+06	587965
Met1338		M-H2O-H, M-H	528.653	0.598033	114356	11043.1	105591	14139	115619	20590.6	198966	26705.5
Met1339			528.657	0.63995	64087.2	11002.8	56765	9331.96	79023.7	10716.4	153532	18667.9
Met1340		M-H2O-H, M-H	528.782	0.556117	79435.3	33892.8	74833.8	19400.4	80448	14391.4	88774.9	29709.9
Met1342			532.718	0.647567	44247.1	3285.87	41832.6	5942.71	38775.6	10430.1	74922.1	4906.46
Met1343			532.738	0.605667	39293.1	2653.91	34163.4	3913.35	36118.9	6663.24	59976.1	7684.13
Met1344			532.841	0.544683	211835	23000.9	197854	23035.6	267425	49008.3	281072	33832.6
Met1345			532.874	0.50185	102723	25537.2	101129	17224.5	171782	39211.1	170637	20013.2
Met1346			532.882	0.80095	15395.3	3292.61	15853.8	3903.53	17304.1	4230.01	31841.4	3807.17
Met1347			532.92	0.617083	21076.3	5695.32	19863	4994.1	32381.7	21002.3	8225.09	2950.82
Met1348			533.048	0.762883	26310.9	4246.24	19911.7	3031.27	23388.9	7315.5	6274.23	1913.25
Met1349			533.783	0.5523	49545.1	2696.31	48238.6	4219.62	35259.5	14214.6	58931.2	5684.43
Met1350			534.289	2.81325	99504.9	31704.4	63761	14891.5	22074.8	10880	6531.73	3122.17
Met1351		M-H, M+FA-H	534.725	0.563717	47215.3	12872.7	43602.1	9352.65	50407.1	6822.25	52039.3	13006.1
Met1352			534.729	0.605667	59637.7	5685.36	55543.5	6700.02	56480	11362.5	91144.6	7399.12
Met1353			535.092	0.762883	70545.2	5310.84	48468.4	4273.31	33536.2	3217.78	16184.8	2796.32
Met1354			536.254	2.77512	62979.7	22958.8	31120.3	9764.4	8592.55	5965.26	2807.62	1983.22
Met1355			536.777	0.605667	20844.1	1956.06	17490.2	3391.57	15956.5	5632.56	35307.6	4455.77
Met1356			536.958	0.617083	32276.7	6017.96	33778.2	5145.7	37779.2	10070.2	12957	3561.92
Met1358			538.669	0.567533	29292.5	6450.75	26764.4	7344.96	30075.5	3853.73	35400.3	5880.17
Met1359			538.804	0.5485	312796	12179.3	303441	20771.9	323434	31712.3	390024	36111.7
Met1360			538.89	0.517083	8975.69	2790.53	9136.87	2364.6	10541.9	3243.33	8861.59	3530.49
Met1363			540.647	0.598033	17672.8	3721.46	16169	4525.14	16586.1	5078.84	28721.9	5365.48
Met1364			540.652	0.643767	13736	3426.38	14400.8	3058.33	14699.4	4776.55	39530.5	4777.73
Met1365			541.786	0.5485	37263.4	9289.79	34861.5	7726.43	34434.4	17128.4	48427.7	11095.8
Met1366			541.803	0.617083	94063.5	10377.1	87302.9	12219.1	95937.1	15654.9	108094	12212.4
Met1367			542.734	2.48737	471.067	1179.86	346.681	681.343	30678.7	27432.1	92024.6	157417
Met1368			542.889	0.513267	65810.3	8815.84	62320.7	7250.52	57417	7640.3	46361	5646.32
Met1369			543.235	2.48737	2261.5	1967.91	728.791	841.913	20607.5	8891.56	41778.3	70643.8
Met1370			543.8	0.617083	128595	15002.4	126177	18593.9	133131	20984.9	151702	11544.8
Met1371			543.956	0.781917	232258	50746.9	248525	52594.3	150031	67501.6	152079	42181.3
Met1372			543.958	0.878067	331390	45009	333829	53661.7	202932	66676.6	180960	40349.3
Met1373			544.633	0.6552	17500.8	4395.04	13778.4	3115.18	17250.6	5630.57	34271.2	8095.51
Met1374		M-H, M+FA-H	544.77	0.5523	436447	34187.3	405859	33413	402550	60203.9	528889	44806.1
Met1375			544.907	0.520883	51036.5	3873.39	44755.4	7865.45	45092.6	5281.2	37237.7	7209.6
Met1376		M-H2O-H, M+FA-H	545.84	0.613283	111374	6867.86	109981	12717.1	84088.8	20744.3	102777	10857.2
Met1377		M-H2O-H, M-H	545.942	0.8238	102562	9420.08	95710.5	10398.5	90545.1	16940.3	96685.1	10571.6
Met1378		M-H2O-H, M-H	545.973	0.732433	469204	43888.5	405626	47706.7	280736	84940.7	333182	37505.6
Met1379			546.64	0.567533	26448.2	5512.61	25891.8	9407.76	28130.9	8411.72	34063	7293.78
Met1380			546.64	0.647567	31495.5	5907.42	26328.9	4773	35079.4	8496.27	68414.5	10767.6
Met1381			547.955	0.785733	256505	44758.5	240268	33783.8	218504	32914.9	212275	22095.9
Met1382			548.147	1.6743	3922.27	1615.18	7361.18	3553.24	10740.9	7396.75	4201.54	1902.25
Met1383			548.641	0.598033	51526.3	11158.5	49152.3	10031.7	52240.5	14257	90498.8	20637.6
Met1384			548.641	0.567533	55907.6	13278.4	52959.7	15858.2	56563.2	17371.6	64125.7	17224.5
Met1385			548.851	0.50185	12991.8	2837.39	13656.3	2001.55	20864.2	6195.82	25232.3	4576.82
Met1386			548.856	0.544683	215058	33053.6	200571	36653.5	291530	72027.9	305129	47576.2
Met1387			549.795	0.556117	91252.5	16074.6	81800.8	11529.8	55023.3	25166.9	107778	16783.8
Met1388		M-H2O-H, M-H	549.952	0.681967	2.91691e+06	764389	2.74087e+06	811903	1.416e+06	675002	1.14638e+06	377150
Met1389			550.654	0.567533	90856.3	14939.5	87188.5	16123.4	95656.7	18942.6	121240	22283.2
Met1390			550.679	0.701983	10543.5	5392.5	13087.1	3899.63	34155.7	10300.9	80659.8	12228.9
Met1391		M-H2O-H, M-H, M+FA-H	550.68	0.643767	129235	16025	113739	13427.2	142513	22196.4	297952	25981.6
Met1392			550.681	0.60185	24074.7	4785.81	20048.6	6654.49	25801.5	8041.93	59587	10508.7
Met1393			550.925	0.808567	55714.6	8332.05	59070.8	13499	48537.2	9289.82	54856.3	8960.46
Met1394			552.675	0.563717	90025.5	17064.3	89971.3	14540.5	97228.4	16269.6	122471	15295.4
Met1395			552.679	0.60185	52379.2	6681.08	46109.2	8774.51	53391.7	10990.6	109604	13033.7
Met1396			552.679	0.643767	82012.1	14507.2	74774.8	8820.7	81800	18054.6	189890	16063.6
Met1397		M-H2O-H, M-H	553.84	0.613283	62144.8	11292.9	57316.3	9041.48	39452.3	15896.6	50305.7	7897.75
Met1400			554.678	0.567533	55366.4	4751.27	51751.4	10825.3	43474.6	15207.6	57949.7	14828
Met1401		M-H, M+FA-H	554.683	0.647567	95079.5	8173.77	86947.1	8208.2	93996.8	18905	191944	14659.4
Met1402			554.813	0.5485	65545.5	6178.56	66002.2	12950.1	79200.7	14313.8	86051.2	11755.9
Met1403			554.867	0.517083	570.012	888.623	1226.41	795.261	2333.78	1779.74	2359.6	1649.81
Met1404			554.994	0.8238	8793.51	2454.76	8739.09	2735.68	12212.4	4919.27	11644.6	3044.04
Met1405			556.307	2.46072	3161.37	2328.7	920.09	835.056	184767	272498	5466.08	11173.2
Met1406			556.6	0.594233	40867.1	5433.75	41000.3	5430.17	70371	19443.6	77166.3	14211.6
Met1407		M-H, M+FA-H	556.708	0.651383	68773.1	6342.8	62051.9	8873.52	69670.1	15078.6	141047	10165.3
Met1408			556.875	0.513267	26524.5	5776.13	28513	8213.04	35025.3	6858.54	26440.4	5907.89
Met1410			558.222	2.77512	5.9776	18.9924	0	0	68255	101491	0	0
Met1411		M-H2O-H, M-H	558.668	0.567533	97804.1	8904.94	88627.9	12233.4	128988	30164.1	130441	20254.3
Met1412			558.752	0.605667	81886	4097.83	71991.5	9029.01	71279.1	12633.9	103307	7174.87
Met1413			558.768	0.559917	90610.5	7298.61	86961.1	9551.75	75612.1	21325.9	108674	17101.4
Met1414			558.874	0.513267	26923	3585.21	28386.8	6900.02	37582	8112.65	34387.8	6696.37
Met1415			558.899	0.79715	233190	28632.8	216923	28900.5	190328	32932.3	193681	24605.9
Met1416			558.943	0.617083	113423	34167.9	105878	36141.1	125746	55804.3	50476.9	26264.4
Met1417			560.676	0.563717	85585.2	11862.8	80288.3	13712.1	121778	30868.5	126814	21463.1
Met1418			560.686	0.60185	13836.2	3040.42	12155.6	3016.73	14122	4287.09	22774.6	1835.76
Met1419			560.78	0.556117	105330	9225.15	99461.3	7855.53	68785.9	24714.4	112462	10671.9
Met1420			561.97	0.781917	55439.2	7085.49	53840.9	8280.24	42495.9	12443.4	50322	6287.47
Met1421			562.034	1.1953	8628.08	2427.03	9047.76	1161.05	8165.09	1697.81	6282.62	1475.81
Met1422			562.034	0.858067	24413.4	3963.62	24946.7	4362.86	19893.6	5841.35	31593.5	4289.89
Met1423			562.701	0.563717	53792.1	8187.97	45854	12185.2	49670.6	10313.5	58198.2	14155.9
Met1425		M-H, M+FA-H	564.192	1.6705	32161.1	15049.9	61263.6	16559.8	60668.2	20026.6	36332	11679.3
Met1426			564.698	0.563717	35280.1	3553.92	26977.8	7193.34	33451.1	11224.5	40396.3	10443.2
Met1427			564.829	0.49805	1180.7	784.998	1520.69	857.025	2586.54	1291.93	3337.17	1318.02
Met1429			565.928	0.732433	486908	78114.6	495942	98740.3	297960	93731.3	287047	59311.1
Met1430			566.903	0.529467	104144	14033.9	89530	10119.3	99687.9	17721.8	90464.3	13677.7
Met1431			567.349	3.31518	114985	56729.2	106913	16947.7	23711.2	20343.8	11861.9	8547.39
Met1432			567.777	0.5523	47449	5076.79	42534.2	7335.94	31507.7	16816.2	62837.4	5131.52
Met1433		M-H2O-H, M-H	567.825	0.613283	125370	21360.5	117671	16563.7	82468.9	35363.5	99517.5	22218
Met1434			567.959	0.732433	394856	44221.8	331428	41217.9	218938	73284.3	262113	29671.1
Met1435			569.823	0.609467	32650.6	10669.2	28037.6	8116.46	22418.1	12920.3	25661.7	8127.47
Met1436			570.91	0.812367	24136.6	8232.04	24167.7	8655.08	29599.8	9691.09	34788.9	8659.2
Met1437			571.779	0.5523	101927	12552.6	93387.2	16549.4	59388	20768.8	106065	19985.5
Met1438			572.613	0.586583	101090	7744.01	93959.4	9127.97	108012	13895.1	127973	11189.6
Met1439			572.894	0.804767	53062	9395.23	55074.6	10418.2	53118.5	12704.1	69331.9	10521.6
Met1440			573.114	2.82847	0.406778	1.38907	0.712923	2.46964	0.372962	1.29198	0	0
Met1441			573.114	2.74848	0	0	121.971	224.193	66.0226	228.709	0	0
Met1443			573.27	3.11988	1.47633e+06	953426	587309	155558	198420	152536	95542.6	13656.7
Met1444			573.306	2.0774	36187.3	7859.65	21827.6	4945.16	17168.1	11124	2132.71	1528.73
Met1445			574.857	0.494233	37895.5	6946.03	38615.3	6388.02	41454.8	7290.7	35702	7433.26
Met1446			574.894	0.80095	142341	23855	146253	22795.6	120948	30687	130674	20350.8
Met1447			574.894	1.18768	555374	147160	620238	184668	455492	171952	549658	165276
Met1448			575.735	0.6209	57096.5	5964.86	52879.3	10996.2	69686.6	16025.8	79492	8332.27
Met1449			575.779	0.5485	32310.5	5780.59	35575.3	8465.67	38110.7	14550.4	51535.1	9007.19
Met1450			576.104	0.85045	35192.2	7046.41	43005.8	6669.42	108169	11738.6	41008.3	6336.25
Met1451			576.566	0.594233	158130	15766.1	142821	17289.8	246305	62666.9	210111	39390.2
Met1452			576.711	0.563717	39310.7	5348.08	37709.4	5447.42	44326	5760.38	50139.2	5296.86
Met1453			576.804	0.556117	252921	37544.4	255119	41467.8	103472	52091	227347	63257
Met1454			576.892	0.812367	59377.5	4885.48	58616	5421.32	50888.2	11513.6	59318	7589.06
Met1455			577.28	2.19212	46813.3	18416.9	35872.1	6616.02	97000.1	98732	9482.51	10960.9
Met1456			577.733	0.6209	35574	4180.83	32699.8	7244.03	54351	16186.4	71260.2	9197.54
Met1457			577.822	0.544683	25442.9	9192.94	30010.5	14180.6	25077.8	10393.6	37454.2	15288.5
Met1458			578.119	0.84665	44724.3	9727.54	56592.9	26526.3	77324.4	12781.4	8855.64	1416.15
Met1459			578.563	0.594233	124018	14899.1	115706	14492.4	202476	52275	167057	34974.7
Met1460			578.706	0.60185	18728.6	3408.62	15876.1	5341.38	22114.5	5981.75	30115.6	5064.8
Met1462			580.041	0.736233	13129.8	2815.28	11585.3	1770.06	17932.2	4408.24	9427.91	2955.26
Met1463			580.163	0.721017	50947.7	6975.25	39164.3	5445.21	29670	9316.57	8890.59	4583.81
Met1464			580.768	0.556117	109220	12179.4	104142	16256.1	98299.1	16272.1	127285	21518.6
Met1465			581.648	0.563717	15740.5	6098.11	15146.7	5738.53	18201.4	5929.96	18599	6918.01
Met1466			582.023	0.808567	18911.8	3224.21	15881.9	2832	12382.5	2585.43	10081.6	1468.7
Met1467			582.623	0.586583	66377.7	5994.06	58091.5	5763.02	70623.5	10153.6	89732.7	10562.2
Met1468			582.626	0.643767	28915.9	6231.65	24623.8	6931.63	33173.2	7407.71	68834.7	10414.4
Met1469		M-H2O-H, M-H	582.769	0.5523	97960.8	16255	105585	10501.1	78415.8	23619	110404	13835.4
Met1470			582.876	0.529467	20758.6	4113.83	23280.5	4446.91	34861.4	11542.7	37729.2	7541.58
Met1472		M-H, M+FA-H	583.795	0.609467	47357.2	6539.32	45049.7	6521.11	36131.8	11888.8	49590	10382
Met1473			583.949	0.781917	66326	5750.17	65924	8193.78	52342	10564.2	64699.1	8043.78
Met1475			584.318	2.415	418.922	626.634	74.9862	136.464	59837.3	91790.1	139.697	278.755
Met1476		M-H2O-H, M+FA-H	584.606	0.594233	99587.9	14736	95553.9	14951.8	127007	12653.1	145592	19363.3
Met1477			584.616	0.6552	21659.4	8064.51	16638.7	6448.59	32899.5	8032.89	68951.4	20253.9
Met1478			584.751	0.556117	67885.2	10600	61436.6	10211.8	51474.4	15512	72766.3	16249
Met1479			584.881	0.513267	11292.8	2468.81	11106.8	2061.73	13935.8	2402.79	12761.3	3022.72
Met1481			585.921	0.74005	94575.4	14183.2	100906	12056.2	81434.8	18054.3	79597	13680.2
Met1482		M-H, M+FA-H	586.603	0.586583	143847	13608.2	126799	14936.9	141080	17939.5	190313	25337.4
Met1483		M-H2O-H, M-H	586.615	0.651383	36827.9	7322.16	35764.8	9633.99	54282.1	15542.3	112421	27148.9
Met1484		M-H2O-H, M-H	586.957	0.804767	126803	19255.8	133605	20309.1	126151	21572.6	133018	18476.2
Met1485			587.028	0.617083	34876.1	19816.4	36232.8	17371.1	44498.6	20450	8385.21	7408.85
Met1486			587.285	3.58753	260908	137815	72803.9	35453.8	45297.5	40436.4	28370.2	16869.6
Met1487			587.917	0.74005	129926	13711.5	132655	14744.5	99123.4	18538.4	85709.2	9455.71
Met1489			588.601	0.586583	75070.6	8702.39	67813.8	10629.6	69463.9	12435.3	95675.5	13434.3
Met1490			588.617	0.63995	29411.6	7193.45	24220.9	7893.65	35866.4	6552.97	74360.1	15425
Met1491			588.738	0.559917	41528.7	9789.76	35374.2	10665.3	25514.4	10354.5	36787.2	15194.6
Met1492			588.81	0.544683	26467.3	6413.38	23824.4	10609.6	34173.1	9876.82	36245.4	12510.1
Met1493			588.838	0.490433	122249	8054.3	123176	24106.2	153923	40371.1	182217	33077.5
Met1494			588.898	0.537067	884080	80683.7	800054	83518.7	1.13809e+06	146238	1.35819e+06	110010
Met1495		M-H2O-H, M+FA-H	589.009	0.762883	42021.9	4219.6	37010.8	3300.32	38979.9	6900.44	19869.1	1726.55
Met1496			590.606	0.586583	117407	11405.4	106369	10707	114936	11560.8	139666	13777.3
Met1497			590.841	0.490433	46103.9	3537.4	43443.2	4036.61	47942.6	5321.93	42865.5	3355.07
Met1498			590.898	0.517083	36796.2	3153.4	33627.8	2701.37	31148.9	2595.44	24595.1	3529.61
Met1499		M-H2O-H, M+FA-H	591.006	0.762883	39102.5	4821.86	33689.1	2408.33	30106.4	8939.7	13421.5	2905.97
Met1500			592.571	0.590417	55827.8	5048.98	52310.8	6739.92	60138	5034.62	67255.2	8090.93
Met1501			592.665	0.563717	39268.4	7203.76	38792.5	7517.6	44271.2	8753.05	55444.3	8716.14
Met1502			592.676	0.60185	31513.9	4416.53	26393.5	4810.51	34109.7	4031.06	56483.5	10063.9
Met1504			593.762	0.5523	56569.2	6594.62	60766.4	6748.39	47724	11592.3	75852.2	15509.9
Met1505			594.617	0.586583	36196.1	3333.23	30174.1	4989.4	36996.6	5400.81	41967.3	5834.73
Met1506			594.676	0.563717	64927.9	7888.54	55448.6	11403.7	56933.5	12299.1	70345.5	14754.4
Met1507			594.853	0.540883	62013.1	21028.8	77332.5	24899.4	41917.8	27770.1	66515.9	24621.5
Met1508			594.874	0.885683	219685	8748.44	203171	16783.7	185803	13928	186454	14614.7
Met1509			594.875	0.79715	158937	15313.8	149826	17361.3	144118	22433.6	145584	13975.7
Met1510			595.013	0.819983	11246.8	2208.58	10743	2466.6	10945.6	1454.18	11254.6	1288.82
Met1511			595.147	0.8238	93275.6	17961.1	116821	12478.7	114369	14791.3	71730.3	5770.95
Met1513			596.615	0.586583	35556.4	5652.08	34790.4	6328.27	32240.5	3872.16	44556.7	8826.38
Met1514			596.738	0.559917	30465.5	9668.61	26139.1	10190.8	49410.6	14486.6	38294.1	14360.5
Met1515			597.93	0.785733	42767.7	7325.49	39856.4	6047.86	43176	4793.12	40502.3	4704.57
Met1516			598.014	0.854267	18740.4	2448.31	18882.3	2504.33	25092.7	3822.54	31562	3420.93
Met1517			598.613	0.567533	70548.9	14515.5	63521.1	10708.4	72292.6	11261.4	79967.2	10634.1
Met1518			598.718	0.559917	113212	11995.4	103648	21683.7	69613.9	25841.5	102254	22214.3
Met1519		M-H2O-H, M+FA-H	598.961	0.617083	43355.7	13928	44681.7	13672.7	50864.1	18523.6	11071.4	5207.28
Met1520			600.101	0.854267	28565.6	5420.31	47007.4	19237.1	46298.2	9269.3	10139.4	2737.92
Met1521			600.764	0.556117	120280	12402.1	108412	8896.97	99322.4	27896.1	128282	17107.4
Met1522			600.827	0.544683	143398	18256.1	145344	26865.8	166659	46100.2	195432	32649.5
Met1523			601.758	0.617083	61746.5	16208.6	60773.4	18051.3	68038.6	21124.5	79029	20284.4
Met1524			602.31	2.02685	25003.8	9570.1	11560.2	2950.98	116249	160440	4014.51	3443.32
Met1525			602.878	0.50185	29241.7	7675.64	29608	6135.08	36242	8720.87	23892.2	6504.56
Met1526		M-H2O-H, M-H	602.933	0.617083	76518.1	27899.8	77407.8	25631.3	55295.9	28991.4	14475.9	11473.6
Met1528			604.15	0.835217	6663.1	2966.69	8546.3	3416.83	28326.8	4032.92	34535.6	5580.76
Met1529			604.753	0.5523	29771.3	9501.57	31414.1	7949.12	32995.3	10939.4	39846.8	15180.8
Met1530		M-H2O-H, M-H	604.874	0.490433	111663	7486.85	106135	7826.81	95064.5	13867.4	75311.5	6701.4
Met1531			605.796	0.613283	63526.3	6941.61	61496.9	9294.56	48220.1	11308.5	58624.7	8175.48
Met1533			606.599	0.567533	33787.4	7967.57	31175.6	4650.41	38604.2	7911.91	40397.6	13150.8
Met1534			606.791	0.5485	139394	13427.6	127668	19449.7	170197	32013.3	184625	22102.8
Met1535		M-H, M+FA-H	606.865	0.520883	34127.3	9003.53	34990.1	7309.39	44732.2	5237.24	40230.9	5425.09
Met1537			607.836	0.609467	60324.3	5840.2	61071.1	6534.39	38838.1	13208.2	50789.8	9223.81
Met1538			607.91	0.685783	540101	56627.6	546364	84636.3	321427	95287.2	289540	62435.7
Met1539			608.607	0.598033	46471.6	8641.1	46314.7	10462.1	49388.5	12232.2	80557.4	16388.4
Met1540			608.609	0.567533	59247.5	6803.49	52344.6	9165.43	51517.5	17592.6	66369.1	16729.3
Met1541		M-H2O-H, M-H	608.62	0.647567	75071.8	12037.7	68718.8	10947.7	85812.5	19919.7	167749	24604.3
Met1542			608.942	0.808567	51851.5	8417.35	54894.4	7314.09	48920.5	6016.08	48903.1	3904.69
Met1543			609.775	0.5523	115383	8157.95	114785	8726.38	76765.2	22948.4	126631	13341.2
Met1544			609.908	0.685783	235393	19833.7	242648	28191.3	131261	42341.9	103466	19855.2
Met1545			610.621	0.598033	44693.8	5064.6	45472	11161.3	51270.6	12052.7	85388.8	14785.3
Met1546			610.624	0.563717	72618.5	7518.89	69661.3	5696.63	72481.9	10519.4	90541.6	9831.34
Met1547		M-H2O-H, M-H	610.635	0.643767	63120.5	19351.7	55513.1	16582.1	69915.5	23226.5	161117	33352.4
Met1548		M-H2O-H, M+FA-H	610.637	0.701983	6372.06	3030.22	6529.83	2781.54	22962.1	10819.2	59341.6	13436.4
Met1549			611.144	1.26097	2306.34	2652.21	1214.33	949.765	88106.3	32816	302910	44345.9
Met1551		M-H2O-H, M-H, M+FA-H	612.64	0.647567	125395	20920	115234	15520.2	142052	26524.7	299295	31794.4
Met1552			612.643	0.60185	26159.6	4737.74	21962.9	4396.35	24538.9	7251.11	48119.5	10708.8
Met1553		M-H2O-H, M+FA-H	612.644	0.705783	19405.7	5436.41	20111	3697.19	33277.4	7681.95	76047.8	13048.7
Met1554			612.894	0.520883	57446.3	4497.58	53127.9	3630.88	51073.2	4791.74	43622.9	4558.19
Met1555			612.908	0.808567	57761.4	9022.08	60849.4	9348.62	59962.1	8772.95	64060.2	7967.46
Met1557			614.089	0.854267	32130.5	7738.84	41410.5	6363.82	18811.5	4356.77	10588	3710.45
Met1558			614.578	0.594233	30778.2	6161.28	30976.9	6706.66	31662.1	5032.46	42478.4	10133.6
Met1559			614.898	0.494233	187416	20350	171113	12026.8	127788	9078.41	81657.6	6791.05
Met1560			616.57	0.594233	81349.5	13356.4	72393.5	13053.2	94497.7	12738.1	105885	19103.2
Met1561			616.616	0.643767	31521.1	5401.57	28646.1	5371.68	34667.5	9255.8	64668.4	9440.6
Met1562			616.725	0.605667	93728.2	14148.2	87276	17056.6	76815.1	19817.4	118553	14620.9
Met1563			616.844	0.544683	172535	27521.5	162754	31290.7	241876	61805.7	253256	36113.9
Met1564			616.858	0.793333	47057.4	5020.23	46728.7	5586.4	48916.7	8623.78	58946	8111.54
Met1565			616.897	0.49805	166983	18163.7	148878	10284.4	112184	8472.65	78858.3	3293.67
Met1566			616.993	0.819983	8890.39	1772.84	8277.07	1655.15	9193.34	1478.48	9755.21	1508.01
Met1567			617.128	0.8238	64322.6	7012.76	75929.8	5458.25	78069.8	13780	50649.8	7687.87
Met1568		M-H2O-H, M-H	618.555	0.598033	93924.3	13853.5	89378.3	12267.3	122685	25005.8	143992	19733.5
Met1569			618.734	0.559917	46414.3	8433.95	55399.6	7671.11	56005.3	10017.8	68656.5	11018.2
Met1570		M-H, M+FA-H	618.865	0.490433	128382	8709.8	122554	8082.99	128279	16301.5	110450	12493.6
Met1571			619.907	0.785733	21411.5	2590.11	20625.7	2800.47	21633.7	2478.15	19732.6	3610.63
Met1573		M-H2O-H, M-H	620.552	0.598033	93608.1	12939.6	88283.1	15256.8	123678	22904.4	146607	26442.5
Met1574			620.628	0.563717	38799.4	6801.29	38839.3	7550.67	52789.8	8918.73	49778.5	8084.22
Met1575			620.658	0.60185	9357.07	1800.98	8444.46	3590.15	11304.6	3368.15	17895.2	6253.45
Met1576			620.768	0.5523	486591	30882.7	482876	43859.5	289340	113889	526771	79003.4
Met1577			621.301	2.54068	10095.6	4471.1	2941.94	1883.56	5923.18	5651.19	201.434	476.463
Met1578			621.879	0.732433	52055	6765.27	44892.1	8845.75	41607.8	10119.9	44144.4	7264.57
Met1580		M-H2O-H, M-H	622.557	0.598033	109937	19430.6	104258	24495.7	123682	22808.1	154217	26224.2
Met1581			622.648	0.563717	49238.9	6969.73	45757.8	7033.89	51498.9	12887.3	58902.3	10495.3
Met1582			623.262	3.58753	158510	98669.2	25035.3	14719.9	34770.1	32425.6	18158.9	12994.4
Met1583			623.284	2.0078	56360.9	23828.1	36504.3	13562.7	42130.7	34846.5	12335.6	13616.7
Met1584			623.884	0.732433	154259	6452.71	150880	8878.25	112656	30990.5	108383	15684.3
Met1586			624.37	3.10847	33909.6	14459.7	28945.3	8421.56	4697.14	4383.77	1383.68	1780.02
Met1587		M-H2O-H, M-H	624.573	0.594233	135043	16857	118085	13945.4	133021	19018	167770	33513.3
Met1588			624.661	0.563717	51694.2	5697.49	42721.9	7260.37	40447.3	11980.7	56363.4	10629
Met1589			625.044	0.804767	16278.4	1465.37	19826.2	4386.16	14497.3	5556.51	2343.5	1259.06
Met1590		M-H2O-H, M-H	625.783	0.609467	101015	16419.4	88151.6	19503.8	80284	25994.3	104414	18637.4
Met1591			625.933	0.732433	402384	26112.5	379903	21751.1	204940	88607.1	240842	44863
Met1592			626.05	0.736233	22060.5	3511	22685.4	1956.52	27005.7	3777.78	24213.4	1634.12
Met1593			626.138	0.835217	11907.5	4550.52	35046.8	10331.1	20001.9	4329.47	20041.4	5387.8
Met1595		M-H2O-H, M-H	626.586	0.567533	166105	16636	151952	10342.9	177685	16542.8	220937	31307.4
Met1596			626.605	0.6552	19019.4	4388.53	16724.2	5174.64	22582.9	7340.74	49407.7	11293.1
Met1597			627.782	0.609467	33258	11121.8	33853.4	11094.4	34256.3	15572.1	42379.8	9657.2
Met1598			627.912	0.781917	57430.9	6633.13	56088.8	6364.67	50221.6	6527.66	58654	7595
Met1599		M-H2O-H, M-H	627.913	0.732433	226577	14336.6	211297	19479.6	168105	45813.4	179799	16988.1
Met1600			628.056	0.647567	426755	116215	392136	97159.9	510945	117005	345211	47015.3
Met1601			628.588	0.567533	176541	14301.5	167781	20819.3	211137	20897.6	244226	21588.7
Met1602			628.725	0.559917	64535.1	15361.5	65180.1	17123.6	60766.6	18009.5	64675.1	15801.4
Met1603			628.872	0.520883	5509.25	1809.58	5263.29	2519.26	9965.94	2275.1	10378.4	2559.67
Met1604			630.291	2.33022	46095.6	15694.6	25094.5	7453.7	12580	4618.11	3795.74	2458.73
Met1605			630.876	0.494233	187643	30807.5	185064	23998.2	220968	29496.1	159948	18906.6
Met1606			630.921	0.808567	74371.3	7057.99	77724.2	8189.1	73858.4	10807.1	83754.9	6774.68
Met1607			633.125	1.26097	214.302	337.047	287.459	379.83	21267.8	9941.59	74420.7	12035.8
Met1608			633.126	0.84665	6300.82	3562.33	5903.92	2854.2	101367	26198.9	420122	71688.2
Met1609			634.196	0.762883	27603.1	6228.6	10758.5	4215.54	6314.35	5594.5	435.121	591.653
Met1610			634.558	0.594233	86784.4	12571.2	81918.2	11010.9	100536	14812.3	113907	16384.3
Met1611			634.666	0.659017	26100.9	5874.39	25265.1	5094.67	31244.7	9488.19	68814.5	7868.85
Met1612			634.669	0.60185	28509	7046.06	26080.7	8368.21	33839.2	8975.5	49546	9072.81
Met1613			634.889	0.529467	77238.8	9119.33	67620.3	9638.36	73121.7	11485	70782	11552.1
Met1615			636.276	3.2733	101525	36925.4	68007.3	18485.4	28871.9	25964.7	11713.1	6752.57
Met1616			636.566	0.567533	114960	12641.3	108237	15356.9	133286	13895.4	154548	20613.8
Met1617			636.664	0.60185	22810.9	5503.22	19252.5	6071.07	25785.7	7864.73	43448.4	8503.43
Met1618			636.777	3.2733	46350.7	18422.1	30682.4	12288.9	11698.1	12065.9	3745.34	3061.28
Met1619			638.386	3.39992	7238.55	4268.68	7410.1	5080.13	1670.84	2109.21	1398.43	1308.2
Met1620			638.597	0.567533	293876	15782.9	278671	23294	310036	31669.8	391350	33323.8
Met1621			639.11	0.8238	32441	2736.61	36977.7	3743.22	43642.3	11272.2	31064.5	4344.18
Met1622			640.72	0.559917	42855.2	11236.7	41522.1	8681.56	45828.8	11388.4	57845.7	14621.3
Met1623			641.996	0.8276	80458.2	10823.8	80139.8	8064.8	59017.6	12971.6	66963.2	8041.94
Met1624			642.577	0.651383	11818	5064.23	9954.23	4889.88	16396.2	7072.32	41764.8	10699.1
Met1625		M-H2O-H, M-H	642.749	0.5523	261948	13128	259756	21071.3	220850	34720.5	319623	26338.6
Met1626			643.284	3.48378	70715.5	26373.1	42180.3	8614.26	9310.97	8240.72	5857.94	5611.8
Met1627			644.986	0.808567	32300.2	4449.62	33322	4102.19	35477.2	7881.48	17739.9	3205.61
Met1628			645.083	0.759083	43902.9	12455.3	27370.3	8791.59	13387.1	7258.18	6237.06	3649.23
Met1629			646.566	0.567533	93475	9777.7	92377.6	15173.4	108394	10154.2	130842	20595.6
Met1630			646.578	0.6552	11173.5	5752.56	10019.5	5238.79	16648.6	5426.93	45091.2	10970.6
Met1631			646.745	0.5485	92983.3	15555	85810.6	14446.8	73201.8	15681.8	96216.7	18494.7
Met1632			646.853	0.490433	20766	6489.19	21318.6	5776.68	31095.6	6462.59	30737.1	6401.56
Met1633		M-H2O-H, M-H	647.928	0.685783	766591	48083.7	753775	72728.2	338037	143728	353891	91994.1
Met1634		M-H2O-H, M-H	648.564	0.567533	233285	20429.5	214792	26276.2	247735	25737.9	317498	33430.5
Met1635			649.126	0.85045	51216.1	13746.1	33294.1	14295.9	80129.7	14297.5	97675	15854
Met1636			649.74	0.556117	66139.5	14116.9	67576.8	21207	61070.6	15638.5	87672.9	23006.5
Met1637			649.902	0.785733	35599.5	5711.43	33550	4926.44	28050.2	6294.41	32669.1	5541.42
Met1638			650.543	0.594233	48767.5	8915.75	51235.3	6733.48	45251.6	11976.1	60159.9	9059.92
Met1639			651	0.762883	29164.3	2575.57	25877.8	1851.8	24386.5	2603.71	18821.8	1677
Met1640		M-H2O-H, M-H	651.774	0.5485	53746.3	14121.4	48056	18758.8	79102.8	15909.6	83726	16133
Met1641			652.901	0.812367	28411.5	6664.98	29005	12227.1	29352.2	11534.3	32979.7	6855.64
Met1642			653.137	0.842833	12579.7	6864.47	9971.47	7057.32	6464.43	4233.06	17457.3	11152.4
Met1643			653.818	0.544683	30210.7	3591.52	29617.2	3840.3	40413.7	5232.59	43660.3	4881.51
Met1644			654.646	0.563717	47310.1	6368.7	39358.1	8205.28	43348.3	13249	52809	10392.5
Met1646			656.559	0.567533	256238	20227	243130	24518.2	299051	31820.7	358680	46381.7
Met1647			656.799	0.544683	38843.6	7241.79	35719.7	5032.64	49262.1	11082.1	46799.9	12847.1
Met1648			656.885	0.537067	611760	49776.3	550363	56879.3	761610	85930.4	890278	61250.7
Met1649			657.014	0.808567	16943.6	2132.92	13167.3	2864.78	13603.6	2403.72	10364.9	1711.94
Met1650			657.123	0.85045	8421.67	3194.99	10558.5	5460.23	67635.2	23063.3	149008	31019.8
Met1651			657.727	0.609467	35297.5	4047.27	31830	5696.76	29648.2	6453.39	39917.4	7037.45
Met1652		M-H, M+FA-H	658.758	0.5523	318090	24861.1	307783	22388.2	274032	31790.5	368160	32651
Met1653			659.039	0.678167	50278.2	17586	31112.5	8089.64	9582.89	8288.66	373.076	1041.32
Met1654			659.717	0.605667	24069.3	8979.76	22535.2	9158.24	22019.1	10782.9	33953.1	10747.7
Met1655			659.886	0.517083	14728.4	2605.32	12377	2123.47	10535.4	2849.38	6470.47	2131.39
Met1656			660.728	0.556117	45604.1	6969.55	37900.1	10435.4	37734.2	14279	49064.5	15992.8
Met1657			660.957	0.808567	12294.7	2080.53	13230.2	2533.47	12461.8	2745.73	9617.07	1564.03
Met1658			661.727	0.624717	60109.4	5948.22	56034.3	6760.6	53168	8044.37	80682.2	3461.68
Met1660			662.101	0.839017	352790	24744.9	316981	26794	342430	35033.4	353947	27624.7
Met1661			662.546	0.57135	80740.5	12805.3	72007	15018.6	80994.9	15319.3	98877.3	16351.6
Met1662			662.83	0.50185	2762.16	1263.59	2748.66	1243.11	5415.89	2878.74	5719.66	2979.53
Met1663			663.311	2.74467	418321	61141.9	378940	36677.3	226443	76656.5	123466	46320.4
Met1664			663.317	4.03147	63971.6	26662.3	34975.5	15485.7	3274.78	3349.06	3989.62	3325.64
Met1665		M-H2O-H, M+FA-H	663.75	0.617083	97915.3	10688.6	90854.1	15499.8	86710.9	17865.2	108058	10286.2
Met1666			663.964	0.8238	45790.3	4881.75	48190.4	6040.28	36054.9	7809.48	40341.4	9095.32
Met1667			664.551	0.567533	95180.3	11673.9	85804.9	13172.7	107174	6498.34	114398	16499.5
Met1668		M-H2O-H, M-H	665.783	0.613283	82624.7	10911.3	80762.7	12475.6	60821.8	17149.7	67938.1	12990.4
Met1669			665.876	0.781917	69349	5518.16	68232.8	8766.49	73307.3	6179.7	62428.4	5375.94
Met1670		M-H2O-H, M+FA-H	666.968	0.808567	52347	6374.89	56410.3	8363.1	63998.2	15570.4	32651.7	3649.04
Met1671			667.064	0.759083	68432.3	11343.8	44918.4	12447	29008.6	11931.4	19401.6	5598.95
Met1672		M-H2O-H, M+FA-H	667.793	0.613283	90251	6331.4	90554.1	9133.66	71739.9	17664.1	93436.7	9735.53
Met1673			667.867	0.6896	189533	22532.5	200789	22117.7	109863	37864.1	105238	24242.7
Met1674			668.566	0.567533	130969	15516.8	128745	15945.7	140506	12512.9	185410	18614.6
Met1675			668.591	0.6552	12698.2	6691.18	12775.6	6505.63	24139	8264.12	58145	18921.2
Met1676			669.753	0.5523	84014.1	19051.4	81210.2	13359.9	48886.4	12917.8	82226.7	18365.2
Met1677			669.908	0.685783	570689	34349.9	552826	45982.5	269427	112362	281666	67913
Met1678		M-H2O-H, M-H	670.54	0.578967	139853	12141.5	126749	15746.4	127281	18289.8	176466	23736.1
Met1679			670.594	0.647567	14261.1	5511.1	11080.7	5182.76	19698.6	5428.79	54590.3	12455.1
Met1680			670.711	0.556117	27107.4	11895.4	22005.7	8483.8	21151.6	9337.23	19594.9	9770.3
Met1681		M-H, M+FA-H	670.92	0.617083	73405	33545.4	74131.6	19617	64038.7	40150.1	15126.4	9843.66
Met1683			671.884	0.781917	29003.9	4976.04	27470.9	6811.78	23838.3	6300.27	26919.8	5188.47
Met1684		M-H2O-H, M-H	672.546	0.594233	159886	14367.3	139312	18069.3	158519	17866.3	182067	34610.7
Met1685			672.856	0.537067	25135.6	14740.1	18892.9	12608.8	37119.9	15753.1	34505	11608
Met1686			674.35	2.67497	83279.6	31974.2	41889.3	15971	24145.4	21401.4	2849.13	1486.48
Met1687			674.363	3.39992	52631.8	24361	47263.6	32008.1	8935.78	9721.1	13888	11815.7
Met1688			674.779	0.5485	81263.3	6743.5	76876.9	8300.68	102357	16069	107343	6072.41
Met1689			674.854	0.517083	7911.21	3899.34	8905.32	3134.8	11148.8	3774.75	8646.54	2985.84
Met1690			675.37	3.26188	252829	89048.9	144950	40282.6	21672.8	26327.3	8611.05	8902.81
Met1691		M-H2O-H, M+FA-H	676.531	0.57135	144005	14846.9	138007	18290.7	168686	16937.3	209567	19790.1
Met1692			676.688	0.559917	56648.9	15578.9	49603.6	12913.2	65827.5	20533.1	56567.6	13273.3
Met1693			678.342	2.62547	101738	34929.8	46233.7	22264.8	13655.5	7109.09	1681.71	1324.25
Met1694			678.516	0.594233	74908.6	7464.82	60190.8	13805.3	83868.8	18029.5	108569	24328.2
Met1695			678.722	0.559917	66298.2	12551.6	67212.9	8566.68	60677	13749.8	83654.9	11784
Met1696			678.894	0.617083	27388.3	7977.68	25471.1	7539.67	22103.9	6779.65	9392.15	6520.24
Met1697			679.104	0.854267	4876.71	1589.06	5826.92	1964.55	22898.5	8951.49	50142.2	10625
Met1698			679.377	3.0704	2.50267e+06	871048	1.42267e+06	229553	599269	141693	264298	46550.5
Met1699			679.577	0.567533	36975.3	4294.61	33543.8	6344.58	37020.4	6380.68	38983.9	10431.9
Met1700			680.52	0.594233	52003.8	9641.99	58954.9	12424.7	66785.9	7864.66	85160.7	10885
Met1701		M-H, M+FA-H	680.742	0.5523	222459	18172	213548	20502	196995	26671.4	280573	23159.5
Met1702			680.882	0.520883	27182	4089.09	25887.3	3138.57	25020	4700.82	21804	3722.91
Met1703			681.02	0.678167	50900.6	11053.7	31316	9949.46	16541.1	11326.9	2350.32	3148.24
Met1704			682.528	0.594233	63205.9	13808.8	61338.4	13057.6	61056	13158.2	76996.9	15952.7
Met1705			683.265	1.6743	7807.17	7029.61	17889.6	8877.97	17688.9	7655.18	11440.2	5140.05
Met1706			683.62	0.563717	64112.4	9253.26	53636.4	13058.8	59891.4	18137.5	72175.8	22468.6
Met1707			683.728	0.5485	24080.2	11030	22033.6	13701.4	32366.5	9301.23	45659.3	20794.3
Met1708			683.743	0.609467	50240.9	7261.16	50180	7340.36	39657.8	12117.4	55188.7	8139.64
Met1709		M-H2O-H, M-H	683.865	0.732433	131949	14847.1	130011	10829.4	110927	29570.7	138727	14811.9
Met1710			683.97	0.808567	48535.5	4189.88	49389.3	4577.16	43570	5687.13	36290	4182.32
Met1711		M-H2O-H, M-H	684.535	0.567533	147988	28730.7	148551	21408.8	165860	19596.9	214614	30763
Met1712			685.093	0.858067	62609.7	11568.5	46802.2	14924.4	28699.1	9170.75	21618.5	4812.14
Met1713			685.742	0.609467	36242.6	7598.81	36767.2	7606.56	27309.7	9664.96	39379.2	7870.41
Met1714		M-H2O-H, M-H	685.879	0.732433	212178	11530.8	216047	19260.8	146162	43249.4	169664	17078.2
Met1715			685.939	0.80095	30805.3	3821.56	30022	4140.42	25528	4042.6	22749	4636.24
Met1716			686.014	0.647567	160664	41185.8	150555	26696	215731	42255.9	142717	29069.1
Met1717			686.282	2.67497	88.4905	197.923	90.7351	241.741	255715	381258	153.807	438.06
Met1718		M-H2O-H, M-H, M+FA-H	686.539	0.567533	332680	35110	311654	39283.2	350257	27212.4	419052	36063
Met1719		M-H, M+FA-H	687.761	0.609467	68214.6	10718.3	63034.1	9388.02	59378	15922.8	79045	8563.93
Met1720		M-H2O-H, M-H	687.901	0.732433	221852	6685.51	207174	7940.17	145659	46788.6	176687	24040.6
Met1721			688.746	0.5523	75798.1	16407.8	75441.7	17024	77686.4	13642	93483	16621.1
Met1722			688.942	0.808567	40848.8	9076.11	43972.1	7680.19	47730.6	10994	43660.4	4809.53
Met1723			689.347	2.02303	15041.3	6692.74	8577.22	2909.32	184027	267544	2160.07	1730.92
Met1724			689.7	0.559917	23504.1	6162.73	21264.5	7724.75	19308.9	6616.83	24845.3	9445.43
Met1725		M-H, M+FA-H	690.793	0.544683	90479.3	13456.4	89729.1	16055.7	114544	23071.2	120922	16300.9
Met1726			691.734	0.5523	89248.7	11764.6	81385.4	16140.1	59751.5	23978.8	99610.5	19725
Met1727			692.154	0.762883	21714.4	6800.31	8243.92	4728.53	4182	6514.8	361.942	764.402
Met1728		M-H2O-H, M-H, M+FA-H	692.524	0.567533	346852	29770.9	327425	25995.6	354786	29223	438376	47885.1
Met1729			692.906	0.808567	32268.5	3095.83	33202.3	3169.91	26123.1	5362.33	31358.9	5153.17
Met1730			693.091	0.854267	16348	4149.92	17626.6	4024.9	21826.3	6962.34	30989.4	7521.09
Met1731			693.392	3.5485	112141	24875.2	72904.4	24855.8	19847.4	16292.8	10500.9	9736.95
Met1732			694.304	1.90493	133.388	318.205	54.8299	189.936	253.486	566.537	0	0
Met1733			694.625	0.563717	50540.1	8191.21	47054.1	9785.04	43874.8	15330.9	58335.2	17032.1
Met1734			696.545	0.567533	132363	8694.09	127616	9489.36	127937	18703.9	155691	16530.8
Met1735			696.661	0.559917	55939	6119.42	48072.5	5091.82	59219.4	12470.9	68703.8	10766.6
Met1736		M-H2O-H, M-H	698.535	0.567533	329319	34392.8	304231	32442.4	314806	40528	398950	56586.8
Met1737			700.708	0.559917	45238.1	17631.2	48242.1	15002.7	55554.1	13399.6	63497.3	16092.4
Met1738			702.608	0.563717	54754.8	14331.6	48730.6	10028.9	59216.5	12670.1	65317.2	16839.8
Met1739			702.875	0.529467	82197.3	9992.8	70049.3	12416.3	80556	9908.82	66595.7	11556
Met1740			705.405	2.43785	25041.2	12489.2	7556.35	6404.56	1727.19	1623.41	265.514	425.347
Met1741			705.952	0.804767	40562.1	3992.57	39795.2	4191.34	33904.2	4794.12	29711.9	5516.53
Met1742			706.216	2.28832	309.633	460.877	121.894	115.539	140756	208694	357.228	679.579
Met1743			706.524	0.567533	78628.1	8368.29	74408.6	12413.3	67221.7	16663	81765	15340.9
Met1744			707.077	0.858067	31746.5	6486.27	26159.3	12928.7	13216.1	3932.52	9837.16	2865.12
Met1745		M-H2O-H, M+FA-H	707.862	0.736233	147821	9468.68	145243	9651.8	101407	28034.6	107799	14704.6
Met1746			708.686	0.559917	64113.7	16955.5	63902.7	17100.8	66451.5	11304.2	88596	21050
Met1747			710.536	0.563717	92154.3	11345.3	84157.7	11803.3	84288.4	15382.9	114131	25159.2
Met1748		M-H, M+FA-H	710.731	0.5523	147224	15442.4	146365	18445.1	134153	35373.4	181889	24604.6
Met1749			712.527	0.567533	52947.8	10330.2	58057	10581.3	47620.8	12043.5	69355.6	10746.8
Met1750			713.719	0.5523	62966.7	32111.8	69078.8	31833.9	70867.7	27546.4	94163.2	33235.5
Met1751			714.897	0.808567	40964.4	3127.99	38588.2	5072.82	36193.5	4108.02	38741.7	5760.16
Met1752			716.658	0.559917	27217.7	6612.42	22256	11521	18717.5	10873.7	26081.2	14872
Met1753			718.29	1.97735	670.947	546.538	260.675	317.869	113630	167050	6568.83	11741.5
Met1754			719.687	0.609467	23693.9	4231.25	22720.6	5950.49	22037	9208.95	38575.2	4164.35
Met1755			719.76	0.544683	15620.8	5605.23	12311	5990.37	18138.4	11813.4	13144.8	5938.84
Met1756			720.059	1.1953	12251	1987.91	12991.8	3516.46	14668.1	3671.66	9229.09	2489.7
Met1757			720.059	0.854267	94701.9	10813.9	88788.8	19212.4	107054	13988	140579	9185.62
Met1758			720.51	0.567533	47054.4	10394.1	43155.8	11405.1	41387.9	13216.9	56362.2	10452
Met1759			720.716	0.556117	88078.4	26453.4	93391.5	18246.5	99560.7	23296	124292	32837.1
Met1760			721.83	2.26548	62855.5	29215.2	30471.2	12084.8	4972.95	5452.65	3692.45	2355.29
Met1761			722.514	0.567533	53145.4	6128.17	44850.3	12020.9	39003	13970	46549.3	13911.6
Met1762			723.619	0.563717	10435.7	6031.3	13011.9	6875.35	18943.7	10453.5	18229.1	9743.17
Met1763			723.76	0.613283	51038.9	6589.53	49016.3	6871.83	40414.9	11553	49646.5	11255.6
Met1764			723.828	0.6896	77395.1	9054.17	85278.7	9335.65	57853.4	13918.5	67010.4	11091.4
Met1765			724.517	0.567533	67306.1	16964.2	53342	13535.3	46535.4	9993.16	71138.4	15916.8
Met1766			724.602	0.563717	49805.5	9550.06	43930.7	8415.72	56265.3	13593.7	60370.7	13444.9
Met1767			724.708	0.5523	28516.6	6701.1	20485.8	7151.95	33795.7	11196.4	46400.8	18917
Met1768			724.788	0.544683	44065.7	4403.1	43630.7	10898.9	53805	12051	60941.1	11159.7
Met1769			724.873	0.537067	542970	47257.5	487352	55417	693658	76229	834082	53338
Met1770			725.751	0.609467	37567.6	4454.16	36479.9	7344.92	29575	8376.8	32337.8	6865.86
Met1771			726.378	2.03065	157215	92460.1	109187	24785.8	686887	805910	53189.8	54228.8
Met1772		M-H2O-H, M-H	726.522	0.567533	189599	17793.2	183538	11898.2	179501	31625.5	239129	26054.7
Met1773			727.768	0.544683	21114.3	9540	18718.5	9120.13	21473.6	14745.3	25508.6	14752.3
Met1774			727.789	0.609467	33816.6	7557.58	33542.9	7076.55	22437.3	8202.18	29702.2	8383.56
Met1775			727.864	0.6896	227558	18094.7	235969	23855.6	131302	45847.6	155909	28870.2
Met1776			727.934	0.80095	41242.3	4031.85	41675.8	7009.7	34668.9	7481.18	42294.7	7179.13
Met1777		M-H2O-H, M-H	728.521	0.567533	323419	25130	304359	19060.9	318825	47661.3	410683	45860
Met1778			729.085	3.0666	5699.5	5887.64	25573.5	17399.2	6261.49	4665.17	14107.1	11114.7
Met1779			729.369	3.5485	294797	63642.3	198383	68444.9	55855.7	44622.4	38100.5	27309.4
Met1780			729.731	0.5523	65967.1	16913.2	57834.8	18637.8	35718.9	9453.94	63544	19992.9
Met1781			729.862	0.6896	104634	14539.3	99764.6	9824.48	62939.8	20008.3	63342.1	11226.9
Met1782			730.087	1.1953	11067.9	2116.93	10511.1	2566.24	10883.1	1877.27	6934.6	1991.64
Met1783			730.828	0.540883	49865.3	18089	70672.5	19938.6	33231.3	19998.9	50745.6	19544.7
Met1784		M-H, M+FA-H	730.872	0.494233	89090.7	12228.9	78967.1	8105.49	59899.1	8838.19	41597.8	7535.15
Met1785			732.344	2.38452	76201.5	24386.7	48327.4	15921.2	19809.5	10040	6092.37	4463.85
Met1786			732.715	0.5523	69924.5	9135.73	61261	12426.4	63692.7	15189.7	81607	8659.8
Met1787			734.819	0.617083	25081.5	7448.09	24788.4	5425.71	16678.3	10741.9	14182.9	7196
Met1789		M-H2O-H, M-H	736.668	0.559917	113998	12934.9	115837	13219.3	107304	16643.9	129544	14864.1
Met1790			738.679	0.559917	52364.3	19917.6	49927.5	12528.1	64264.1	16198.3	63663.4	18163.5
Met1791			738.977	0.678167	53059.2	13882.9	33851.8	11027.4	19638.2	11638.9	5988.76	5012.98
Met1792			740.186	0.842833	1407.48	1588.41	514.033	574.797	35204.5	10557.5	116756	6444.17
Met1793			740.725	0.556117	252303	30679.6	243467	35038.8	117994	61043.4	241168	41979.9
Met1794			742.067	0.8276	758336	81308.9	729337	57265.8	469402	105157	480804	50283.7
Met1795			742.496	0.567533	68729.8	12227.7	68276.6	9986.13	60892.1	16672.4	89623.4	16503.9
Met1796			743.838	0.728633	94462.3	8217.51	100416	10669.1	65618	25007.9	67476.5	15075.2
Met1797		M-H2O-H, M-H	744.496	0.567533	124448	19797.1	119077	17974.1	130394	28071.4	180260	23844.1
Met1798		M-H2O-H, M-H	744.855	0.490433	58330.7	14189.1	61547.2	12445.1	60752.6	12954.3	41551	11395.6
Met1799		M-H2O-H, M-H	745.863	0.732433	211524	9430.85	198013	15699.6	128385	40469.3	150128	24852.3
Met1800			746.853	0.494233	71345.9	12638	74454.1	8297.43	72757.4	14242.6	56436.7	8629.95
Met1801			747.029	0.759083	39860.4	6179.32	35371.2	4067.44	20758.4	4966.01	8101.2	4060
Met1802			747.38	2.81325	85453.9	24226.6	36580	16994	5348.79	4755.97	902.245	1296.93
Met1803			748.013	0.651383	82088.2	55112.4	65890.1	49105.1	58483.2	29028.5	46268.6	28708
Met1804		M-H, M+FA-H	748.695	0.5523	166317	29933.4	164256	25331.2	166050	9573.07	185177	25495
Met1805			750.112	0.762883	13050.9	5278.6	9328.87	2210.96	6472.91	2907.98	86.3292	238.613
Met1806			750.387	1.89732	19548.3	16555.3	5141.8	2358.15	46235.6	50156.3	1609.29	2205.09
Met1807			751.713	0.5523	47184.6	30391.8	55457.9	12509.6	17337.5	14419.6	57920.6	31589.8
Met1808		M-H2O-H, M-H	752.494	0.567533	146488	14950.3	135940	14716.8	136561	21019.7	190717	26504.3
Met1809			753.76	0.544683	19376.6	8148.79	15876.2	7192.51	20091.8	7222.64	23415	8992.5
Met1810			754.152	0.762883	15407.5	3684.26	7346.12	3461.93	4006.2	2422.72	286.721	529.053
Met1811		M-H2O-H, M-H	754.496	0.567533	158949	13385	155231	15564.7	138775	30782.4	196595	31873.9
Met1812			756.496	0.567533	106586	9593.23	111532	9124.93	114090	14001.9	146249	21529.3
Met1813		M-H2O-H, M-H	758.493	0.567533	141682	23007.4	141665	20983.9	128777	25089.3	173146	30848.8
Met1814			758.67	0.559917	66822	16885.8	48553.4	19577	68960.6	16313	82621.8	28843.5
Met1815			758.864	0.537067	39557.1	14915.6	33294.3	16058.9	53621.7	21415.3	94825.1	21440.2
Met1816			760.077	0.85045	70370.2	6312.8	74832.6	5700.64	33902.8	19322.9	60962	13167.5
Met1817			760.833	0.49805	21805.3	7107.25	18309.8	3591.63	22952.7	8676.86	15345.3	6327.54
Met1818			761.763	0.544683	14757.2	9933.03	16489.9	10365.5	12658.9	11963.1	18428.1	12957
Met1819			762.708	0.5523	250963	19939.8	235950	27385.1	131995	67119.6	258013	39100.2
Met1820			764.049	0.8276	166843	24906.8	181160	30918	120691	26446.4	155310	21551.1
Met1821			764.944	0.808567	17511.9	3205.53	20271.9	3043.24	17534.2	3084.15	15268.7	2621.81
Met1822			765.827	0.732433	95568.4	9125.96	95494.9	6152.1	60401.8	16991	64066.1	8886.78
Met1823			767.476	0.586583	30798.7	6866.23	24074.4	8031.36	27515.4	10990	32514.7	11679.6
Met1824			767.874	0.732433	202453	10114.7	188672	11772.5	105874	38897	113663	17320.7
Met1825			768.491	0.563717	83694.9	13522	77132	10580.4	74682.6	21156.7	105447	20554.8
Met1826			768.643	0.559917	86169.1	15717.1	71674.1	13919.6	73972.2	18069.1	94679.6	18633.2
Met1827			769.011	0.759083	48432.5	4401.03	39646.1	2505.27	31897.1	6272.78	18102.4	3594.17
Met1828			769.768	0.544683	12941.3	10001.1	18988.4	10935.6	16385.3	9897.95	17496.8	13734.5
Met1829			770.86	0.529467	104133	14220	101957	9673.6	101773	15839.3	92264.9	12289.9
Met1830			773.314	1.9126	17.6337	61.0849	30.5491	105.825	559833	809444	72900.1	132901
Met1831			774.471	0.586583	71928.4	11700.3	63217.9	10476.6	67387	14707.8	86754.6	13454
Met1832			776.37	2.35305	206191	112849	138155	46914	65499.1	33943.1	5716.48	4849.19
Met1833			776.478	0.567533	70515.1	17292.4	63333.2	17606.4	60979.2	13365	74720.5	21288.7
Met1834		M-H2O-H, M-H, M+FA-H	778.476	0.586583	188519	26213.2	173639	16610.2	154192	31847.5	220792	33841.6
Met1835		M-H2O-H, M+FA-H	778.707	0.5523	117430	23206.5	119094	24118.8	104704	24546.4	123614	23104
Met1836			779.402	2.2731	22057.5	13625.2	6867.7	4161.05	175422	262856	2218.37	3911.89
Met1837			780.47	0.586583	57098.7	17539.9	55713	13978.1	67419.4	17308.8	68498.3	17692.9
Met1838			781.838	2.63308	140.244	368.366	232.242	563.023	10684.2	12614.1	40709.8	64778.8
Met1839			782.339	2.62928	1350.58	1282.63	526.511	615.187	10268.7	9973.04	30296.8	49374.5
Met1841			784.473	0.567533	73658.2	11559.6	61598.5	16691	66630	25057.8	92418.4	20709.6
Met1842			784.69	0.5523	117622	12785.8	111083	17263	78984.1	29051.3	137626	22351.6
Met1843			785.821	0.698167	135799	19010.4	140143	7059.64	79606.8	28712.7	101297	20157.4
Met1844			786.478	0.567533	92694.1	22098.8	84868	10731.7	74454.6	11611	119892	19680
Met1845			786.823	0.529467	28242.1	7874.28	24101.1	9778.68	39238.4	8569.77	31536.4	15512.9
Met1846			786.926	0.808567	15623	3139.07	15835.9	4687.41	14318.1	3657.57	12965	2482.73
Met1847			787.394	2.0774	209829	65131	116861	41157.4	36407.1	8226.74	7834.44	3840.03
Met1848		M-H2O-H, M-H	788.471	0.586583	154630	14371	136496	18325.9	123652	31480.2	177153	32751.9
Met1849			789.377	2.9552	159950	65804.5	86711.5	17723.8	18840.6	19002.9	5214.31	6145.05
Met1850			789.865	0.698167	111306	18088.7	93474.5	19249	44811.1	26164	48978.7	15566
Met1852			790.445	0.594233	77081.7	10667.3	76335.2	19211.4	95586.2	25011.6	126111	25703.3
Met1853			792.433	0.594233	137065	18087.5	130641	12518.1	239996	51367.6	251208	29129.2
Met1854		M-H2O-H, M-H	792.774	0.544683	39399.5	11190	36935.1	12045.5	47961.7	14692.9	50916.4	8943.47
Met1855			792.86	0.537067	537621	48125.7	477245	51426.2	714755	77019.9	880833	61236.3
Met1856			794.427	0.594233	166551	22959.9	153094	22825.5	305349	80828.8	289069	40181.9
Met1857			794.801	0.617083	31969.7	4793	30852.8	6220.13	26885.8	8105.83	25283.9	9008.14
Met1858			795.297	1.9126	234.606	322.236	0	0	84803.2	130760	8374.02	16767.1
Met1859			795.756	0.544683	26055.9	13445.3	26255.5	16466.7	44092.6	23166.9	39776.7	18621.3
Met1860			796.425	0.594233	146671	20760.5	133118	16681.5	259020	66701.4	256669	37171.4
Met1861			798.43	0.594233	110142	16406	101843	21147.6	172737	42556.9	188808	33547.1
Met1862			798.667	0.559917	69164.7	15570.6	57122.7	13516.2	70702.5	19209.9	82144	22199.6
Met1863			798.816	0.537067	58428.2	25464.1	75410.5	24955.4	37633.2	22594.3	66418.9	25035.6
Met1864			800.442	0.590417	79756.9	28157.9	86323.2	11593	109973	24032.7	132020	29889.4
Met1865			800.695	0.5523	144650	22658.7	139539	15894.5	103261	34058.7	141886	26629.4
Met1866		M-H, M+FA-H	802.448	0.586583	158112	32762.7	166890	26693.5	186950	43189.7	222471	29190.9
Met1867			803.324	1.92022	48.5245	149.939	0	0	198303	290846	35890	66300
Met1868		M-H2O-H, M-H	803.761	0.544683	35861.9	14751.4	34049.2	9498.45	35815.8	20368.9	42102.2	13394.1
Met1869			804.448	0.586583	87653.4	24065.3	83972.1	25265.2	117873	15195.3	154638	24738.1
Met1870			805.966	0.651383	30403.5	11246.7	31702.9	10011.1	37038.3	14737.6	26421.9	11718.6
Met1871		M-H, M+FA-H	806.441	0.586583	161706	40287.5	160977	43522.9	218694	38662.5	255300	40575.7
Met1872			806.643	0.559917	58448.7	15555.3	56913.6	12512.6	73485.8	21642.9	85079	31438
Met1873			808.426	0.590417	166294	23709.7	146581	21202.4	248908	48087.4	259293	35380.7
Met1874			808.627	0.559917	76544.7	16989.6	67197.3	19940.2	82800.2	26229.5	83110.5	23951.1
Met1875			810.409	0.590417	154164	20072.7	151317	11443.7	246101	49590.3	226222	25283.9
Met1876			811.7	0.5523	41213.1	17677.2	43514.4	23295.4	31466.5	14429.7	32054.3	20202.8
Met1877			812.404	0.590417	144167	19330.3	134881	21964.7	213479	41461.3	200356	25578.2
Met1878			814.419	0.590417	135752	12668.1	128091	18234.7	176323	25577.9	193066	24458.5
Met1879			816.713	0.5485	78660.2	24944.9	82024.3	19290.6	92482.8	18298.1	120243	16413
Met1880			817.869	2.33022	52378.3	37593	27170.6	16650.5	27237.5	21284.7	8853	6504.51
Met1881			818.371	2.32642	40542.6	25868.3	21457.1	12851.3	19807	15669.1	8967.21	6177.44
Met1882		M-H2O-H, M-H	818.437	0.586583	157955	38355.2	151443	35892.3	158060	21702.4	189233	35410.8
Met1883			820.435	0.586583	86564.3	20654.2	94893.8	21349.5	97921.5	25671.6	132896	31854
Met1884			822.007	0.8238	35389.4	5402.47	37188.2	7921.95	31691.2	5904.95	33620.8	6548.46
Met1885		M-H2O-H, M-H, M+FA-H	822.43	0.586583	243662	32015.6	236417	37548.5	253059	48773.3	296642	30585.9
Met1886			822.682	0.5523	82856.4	18565.2	81971.1	17675.3	51568	28035.1	93031.1	23974.8
Met1887			823.371	2.0774	1.41478e+06	299068	863941	235044	239945	93606.7	64846.5	22847.7
Met1888		M-H2O-H, M-H, M+FA-H	824.425	0.586583	240443	24549.6	224173	29788.7	220257	36929.2	296001	44509.8
Met1889			826.852	0.537067	143296	21924.9	129875	20631	200550	33204.2	263553	23688.3
Met1890		M-H2O-H, M-H, M+FA-H	828.437	0.567533	264688	22692.1	239277	32634.8	261050	45710.1	325146	37257.1
Met1891			829.636	0.559917	51096.2	15267.7	44803.8	11408.2	56253.6	19543.2	63345.5	21679.7
Met1892			830.431	0.586583	110570	15705.2	102056	11249.1	117139	21638.5	135215	27327.1
Met1893		M-H2O-H, M-H, M+FA-H	832.428	0.586583	265459	27192.6	252288	21279	246024	40243	297933	30591.2
Met1894			834.414	2.23122	75288.1	38752.6	27219.1	14934.7	16317.2	16144.1	2550.17	3460.95
Met1895			837.757	0.544683	7958.62	8503.29	9590.74	11125.4	8327.99	13756.8	9031.46	13010.1
Met1896		M-H2O-H, M-H, M+FA-H	838.422	0.586583	198983	19592.6	177596	37722.5	172682	50861.9	223856	31182.2
Met1897			838.849	0.520883	27525.7	11758.1	29713.5	8477.36	32408.6	10257	35428	10338.9
Met1898			841.386	2.10025	140127	31381.2	76880.2	16038.2	7501.46	5471.63	14520.8	7458.95
Met1899			841.888	2.10025	90434.2	17799.2	48473.7	9872.62	5086.22	3994.4	9260.03	5312.44
Met1900		M-H2O-H, M-H, M+FA-H	844.43	0.582783	384192	49413.6	359606	23221.6	380819	65224.5	477052	61887.5
Met1901			847.136	0.842833	10564.3	7349.5	9496.58	8874.75	44404.8	16991.8	41754.4	12380.9
Met1902		M-H2O-H, M-H, M+FA-H	852.414	0.586583	189217	26364.1	186506	25817.8	159928	33886.8	231342	33202.7
Met1903			854.413	0.582783	70752.7	11441.9	71245.8	10409.4	66777.9	18956	84053.2	15298.3
Met1904			857.435	1.94305	80443.7	39595.7	65509.3	16151.8	27719.3	28289.5	19170.4	17634.8
Met1905		M-H2O-H, M-H	858.418	0.586583	125423	22770.3	127011	22612.6	121310	28847.4	154708	38396.4
Met1906		M-H2O-H, M-H	860.411	0.586583	111347	26380.9	116658	16649.3	110466	29856.6	154438	33002.8
Met1907			860.846	0.537067	496245	38535.7	437209	53585.9	650053	86208.4	808847	70785.5
Met1908			861.347	0.537067	5776.42	8857.58	4173.21	5856.86	9662.35	7799.81	16381.3	13611.2
Met1909		M-H, M+FA-H	862.409	0.586583	238674	22584.3	227385	32856.2	228210	37128.7	292504	39885.6
Met1910			863.744	0.544683	6990.75	7974.94	5180.99	6608.46	11245.8	10018.7	15235.7	10663
Met1911			864.622	0.559917	27799.3	16964.5	30817.3	16208	37730.8	15242.6	35041.6	18802.7
Met1912			866.417	0.586583	79544.1	16930.6	81365.6	15579.3	68753.7	25849.5	95586.9	26208.4
Met1913			866.804	0.537067	58122.8	29856.2	79944.1	22081.6	25412.2	16230.8	55751.6	28963
Met1914			868.413	0.586583	94413.7	23988.7	86280.6	17362.8	84900.5	18323.3	105688	24368
Met1915			868.617	0.559917	40819.9	16606.7	30307	12212	50938.5	26425.3	49142.9	24533.2
Met1916			869.118	0.842833	4024.63	2782.85	5293.5	2843.85	14084.5	9155.04	17450.3	11074.9
Met1917		M-H2O-H, M-H	870.594	0.559917	65167.4	18081.6	65355.4	15663.6	74907.6	16026.2	83268	20713.6
Met1918		M-H2O-H, M+FA-H	872.404	0.586583	98550.7	19942.4	95249.2	16724.4	96202.6	23593.2	136018	21493.5
Met1920			875.439	2.39597	136940	186993	106027	116097	14833.9	17325.1	2278	3894.98
Met1921			878.609	0.559917	31523.1	20285.1	32115.5	16006.1	35900.8	17577.9	40347.8	14228.9
Met1922		M-H2O-H, M-H	880.402	0.586583	235273	21132.1	220498	33674.9	217158	47503.2	249510	35275.5
Met1923			880.876	3.28472	402821	191210	245460	41226.3	70264.2	53679.2	47919.1	12890.9
Met1924			881.377	3.28472	283019	130783	164293	19823.6	51129.1	38475	25892.8	7620.79
Met1925			887.884	3.40765	255120	83140.7	182330	69705.9	7543.59	7200.72	14181.2	10653.9
Met1926			888.386	3.41145	184442	63631.9	127411	42907.6	8860.65	8094.55	10784.5	8659.9
Met1927			888.794	0.544683	39001	17400.4	37384.8	16238.2	60289.6	18852	71997.2	19253.9
Met1928			894.838	0.537067	153114	31106.6	128317	30545.9	218001	33341.6	287221	40081
Met1929		M-H2O-H, M-H	900.387	0.586583	77784	14305.8	95418.1	26705	79073.2	26574.8	125627	31554.7
Met1930			904.385	0.586583	51713.4	16177.7	43106.3	13644.7	42510.2	9824.76	55642.6	16696.9
Met1931			906.383	0.586583	44832	21280.7	40942.3	13272.1	40336.8	16420.9	44295.8	13362.7
Met1932			908.908	3.5723	169075	94262.7	95448.7	17572.5	11894.1	10215.9	4954.32	3986.11
Met1933			909.409	3.5685	123695	59654	68625	14621.8	11395.7	11031.9	3222.64	3403.25
Met1934			909.934	2.33783	1021.28	2268.5	588.818	770.825	32959.6	28535.5	91035.9	149208
Met1935			910.379	0.586583	45310	9807.19	45998.9	12771.5	44750.1	24604	60734.9	22138.8
Met1936			910.435	2.33783	1365.81	1764.78	466.806	900.785	28013.8	23678.5	62755.5	101745
Met1938		M-H2O-H, M-H	912.376	0.586583	93235.1	22850.1	80237	29290.9	69770.8	19853.6	114945	27533.8
Met1939			912.478	2.19593	130609	74929	134066	62739.9	23533.9	20075.7	14176	13643.4
Met1940			915.916	3.69422	112224	43721	89148.7	36778.6	1678.75	2314.37	2934.99	2676.49
Met1941			916.417	3.69422	84194.2	34030.1	61469.1	34127.1	854.569	1624.68	2836.06	3781.07
Met1942			918.995	0.732433	75447.3	31520.5	41907.8	17698.6	12365.5	8213.06	14147.4	8064.46
Met1943		M-H2O-H, M-H, M+FA-H	920.368	0.586583	171397	27249.4	147949	25375.7	141415	46239.5	188203	40859
Met1944		M-H2O-H, M-H, M+FA-H	924.376	0.586583	149117	24561.7	124448	14061.3	136519	35366.2	179338	29537.5
Met1945		M-H2O-H, M-H	926.366	0.586583	91923.3	18490.9	88931.2	16304.7	88660.7	29068.9	125978	23085.8
Met1946			926.493	2.43403	227407	111080	174130	20973.5	61550.4	45470.2	19952.6	6376.48
Met1947		M-H2O-H, M-H	928.364	0.586583	90245.1	17672.8	84056.7	21437.4	84760.1	32638.9	112198	16745.1
Met1948			928.833	0.537067	357258	39125	316968	44879.5	498445	74164.3	640344	78013.2
Met1949			929.334	0.537067	5442.46	6995.62	6423.88	7266.59	21414.2	15330.8	40820.2	17351.8
Met1950			930.365	0.582783	49861	18720.4	43782.5	19052.3	35359.9	16318.4	64985	20060.7
Met1951		M-H2O-H, M-H	932.363	0.586583	83493.4	13197.1	79298.1	19786	62292.1	24257.7	88442.9	27627.6
Met1953			934.363	0.586583	38509.5	14852.1	45803.7	21921.7	40300.1	14203.1	47538.2	16852.8
Met1954			938.196	0.835217	37057.2	6490.78	34713.5	10778.1	28699.8	11252.2	20195.6	5467.88
Met1955			944.359	0.586583	42495	11186.7	41847.8	13789	36020.1	8619.66	52566.8	19386.1
Met1956			948.36	0.586583	45453.7	10933.1	44975.5	8111.76	42198.6	16989.8	57200.5	17878.1
Met1957			956.779	0.544683	31686	16000.5	23570.5	14526	53431.3	14868.4	54990.2	22638.6
Met1958			962.47	2.43785	1.5155e+06	706566	1.10464e+06	285889	356000	324254	67219.4	40450.7
Met1959			962.826	0.537067	94501.7	29185.3	72859.4	36504.3	152307	61809.4	232538	38448.2
Met1960			966.463	1.92022	68051	12605.8	48280	13673	8243.55	4949.82	5929.32	4201.42
Met1961			969.185	0.842833	230453	75248.5	200370	111273	588430	118217	636946	83542.8
Met1962			983.17	0.84665	199218	28684.7	98330	32777.9	59375.2	20695.8	32522	14233
Met1963		M-H, M+FA-H	986.318	0.586583	103154	14731.6	97688	21576.3	87411.4	29080.3	126388	17676.8
Met1965			991.167	0.839017	80946.4	24423.3	83567.2	39057.2	221674	39222.9	306950	37492.4
Met1966			996.321	0.586583	26475.5	7681.29	33061.8	10001.4	28710.2	19352.3	39201	23248.1
Met1967			996.821	0.537067	272102	31890.4	235140	29589.8	374110	59035	482089	56510.5
Met1968			997.32	0.537067	14531.1	8973.14	9380.36	9505.07	25113.1	13662.8	54384	11804.6
Met1969			998.57	2.68257	145402	72980	54938.5	31656.2	7651.7	4769.41	866.039	1061.55

## Sheet: ESI+
					Intensity
					0		0.3125		0.625		1.25
ID	Name	Adducts	m/z	Retention time (min)	Mean	SD	Mean	SD	Mean	SD	Mean	SD	Accepted Compound ID
Met2402	(2E)-Dodecenoyl-CoA	M+H	944.237	3.48935	3140.73	4079.3	27392.1	18703.5	26694.2	17828.3	4538.53	3934.5	HMDB03712
Met2436	(2S,6R,10R)-Trimethyl-hendecanoyl-CoA	M+H-H2O	956.27	3.66168	32695.3	21272.9	97684.3	29338.8	144701	45893.9	28674.2	18977.1	HMDB12471
Met2488	(3E,5Z,8Z)-Tetradecatrienoyl-CoA	M+NH4	985.272	3.79207	1066.29	1577.45	6678.29	9364.22	29174.9	30445.2	7075.88	11511.4	HMDB12472
Met2470	(R)-Benzylsuccinyl-CoA	M+Na	980.172	4.01382	2876.74	4333.51	9208.02	7831.6	26386.9	18012.7	6887.34	11220.5	HMDB12129
Met0300	1-Methylhistidine	M+H	170.093	0.785533	8153.87	1377.26	6820.58	2032.44	5540.53	1469.79	4063.51	688.894	HMDB00001
Met0124	1-Pyrroline-5-carboxylic acid	M+H	114.056	1.81968	207.616	226.458	104.207	60.6193	141.754	116.518	131.904	86.4381	HMDB01301
Met0243	2-Furoylglycine	M+H-H2O, M+H	152.032	0.79695	18519.2	5950.51	19718.6	4048.23	18302.8	4863.92	17752.5	3132.09	HMDB00439
Met0251	2-Hydroxycaproic acid	M+Na	155.068	0.417933	54.4519	78.2943	16.2959	24.9695	15.3313	23.2642	24.7409	50.2329	HMDB01624
Met0294	2-Pyrroloylglycine	M+H	169.061	1.98052	432.491	620.027	829.492	491.145	1016.64	978.051	614.375	685.034	HMDB59778
Met0295	2-Pyrroloylglycine	M+H	169.061	1.63568	316.487	176.959	547.658	588.555	752.008	382.98	670.455	989.484	HMDB59778
Met0296	2-Pyrroloylglycine	M+H	169.061	1.4596	113.492	109.023	85.007	105.982	49.7339	73.9084	5.78484	10.1052	HMDB59778
Met2168	2-trans,4-trans-Octadienoyl-CoA	M+H-H2O	872.184	3.69975	9099.05	9244.03	36031.9	21409	50741	36780.4	7945.9	7523.98	HMDB02289
Met2305	3(S)-Hydroxy-2(S),6-dimethyl-heptanoyl-CoA	M+H-H2O	906.222	3.73497	3544.37	5320.23	18198.5	25811.5	27631.2	21966.6	3565.35	7493.18	HMDB60157
Met2424	3(S)-Hydroxy-4(R),8-dimethyl-nonanoyl-CoA	M+H	952.267	3.52362	2271.94	6815.83	2057.1	2947.62	3376.68	4741.86	4.18285	12.5486	HMDB60161
Met0166	3-Furoic acid	M+H-H2O, M+NH4	130.051	0.808367	564790	68745.3	672105	101231	367901	57143.8	360172	245686	HMDB00444
Met0528	3-Methyluridine	M+H-H2O, M+H	259.093	0.758883	49738.3	8485.4	44696.5	11895.6	35593.4	11011.9	23747.3	7460.6	HMDB04813
Met2412	3-Oxo-4(R),8-dimethyl-nonanoyl-CoA	M+H	950.243	3.8073	6331.86	9767.38	99563.1	88282.5	144778	85525.4	14166.3	13492.2	HMDB60160
Met2271	3-Oxo-4-methyl-pentanoyl-CoA	M+NH4	897.206	3.50838	2249.33	2362.37	19133.9	14294.5	30100.6	12259.2	2031.24	1558.66	HMDB60130
Met2507	3-Oxotetradecanoyl-CoA	M+H	992.309	2.13755	71.4898	212.668	235.571	481.98	44.8477	134.543	14227.6	21650.6	HMDB03935
Met2225	4-hydroxybenzoyl-CoA	M+H	888.146	3.63122	10675.9	11856.6	23657.1	22151.1	87550.5	38067.5	14027.9	29482	HMDB06467
Met0149	4-Pentenoic acid	M+Na	123.041	0.509333	6462.9	2569.65	5185.63	1972.98	4441.04	1621.35	2868.77	1309.03	HMDB31602
Met0642	5C-aglycone	M+Na	295.094	1.95007	32808.7	8311.91	28098.6	8151.42	35194.4	10594.9	26092.7	8817.94	HMDB04810
Met0461	5-Methoxytryptophan	M+H	235.108	1.70038	506.042	328.842	299.761	285.776	431.797	343.517	259.362	381.99	HMDB02339
Met0660	5'-Methylthioadenosine	M+H, M+Na	298.101	0.685583	23077.4	4657.68	29881.6	10468.8	33036.4	10693.1	28703.1	8224.02	HMDB01173
Met0193	Adenine	M+H	136.062	0.38365	5215.04	2611.98	11946.5	4864.12	13731.4	4078.4	12828.4	3994.29	HMDB00034
Met0195	Adenine	M+H	136.062	1.94245	211904	74175	270381	99022.6	223117	76374.1	200764	72768.9	HMDB00034
Met1190	Adenosine diphosphate ribose	M+H, M+Na	560.08	0.732233	108078	15879.2	116752	27462.5	101651	24996.8	79064.5	16368.1	HMDB01178
Met1088	Adenosine triphosphate	M+H	508.003	0.84645	361134	75748	884433	182356	768117	149228	461903	102861	HMDB00538
Met1089	Adenosine triphosphate	M+H	508.004	0.697967	190005	53244.5	796991	226327	633375	168256	309968	119830	HMDB00538
Met1134	Adenosine triphosphate	M+Na	529.985	0.84645	32267.1	9551.47	152765	30517.3	119299	34411.8	69242.7	29541.5	HMDB00538
Met1135	Adenosine triphosphate	M+Na	529.986	0.697967	107021	19461.2	471146	114037	366919	76293.8	189929	71930.1	HMDB00538
Met2267	Adipoyl-CoA	M+H	896.179	3.23333	361.543	703.711	7600.85	7709.09	9196.37	6115.17	620.758	1333.59	HMDB04047
Met0928	ADP	M+H, M+Na	428.037	0.732233	2.32244e+06	599840	2.28924e+06	668083	1.97766e+06	695956	1.7321e+06	511072	HMDB01341
Met0274	Aminoadipic acid	M+H	162.076	1.42153	0	0	0	0	0	0	0	0	HMDB00510
Met0275	Aminoadipic acid	M+H-H2O, M+H	162.077	0.808367	9906.19	916.052	9518.66	1384.28	8751.44	1864.5	8202.23	1305.64	HMDB00510
Met0315	Arginine	M+H	175.119	0.594167	108104	15417.8	108714	17966.7	115802	20584.2	111473	21808	HMDB00517
Met2260	Benzoyl-CoA	M+Na	894.139	3.516	10012.6	6735.45	39438.3	18783.6	49177.4	19245.1	12386.6	9211.28	HMDB02252
Met0712	Beta-Citryl-L-glutamic acid	M+H-H2O, M+H	322.079	0.8198	122401	20341.3	88413.5	10475.6	78964.3	17435.4	67819.6	17536.2	HMDB13220
Met0759	Beta-Citryl-L-glutamic acid	M+H-H2O, M+H, M+Na	344.059	1.31017	277680	51128.4	226830	49175.3	148376	34831.9	93309.9	23035.8	HMDB13220
Met0455	Butyrylcarnitine	M+H	232.155	1.87773	1.06022e+06	127487	1.1289e+06	246172	810346	130671	481816	71680.2	HMDB02013
Met0284	Cinnamic acid	M+H-H2O, M+H, M+NH4	166.087	1.68517	121812	13122.1	137448	30515.7	133495	24711.3	116742	31115.2	HMDB00567
Met0285	Cinnamic acid	M+H-H2O, M+H, M+NH4	166.087	1.49387	575057	66288.6	580840	66580	564570	78179.9	457172	61074.9	HMDB00567
Met0308	cis-4-Octenedioic acid	M+H	173.082	1.87773	40352	7073.37	40011.1	10828.2	30146.1	7357.36	18010.3	6846.02	HMDB04982
Met0408	Citric acid	M+Na	215.016	1.2074	11074.7	2015.72	6431.73	1961.34	4185.58	1559.03	3128.77	932.16	HMDB00094
Met0125	Creatinine	M+H	114.067	0.651333	181207	30471.7	184434	30236	134444	25042.3	105457	17676.5	HMDB00562
Met0727	Cyclic AMP	M+H-H2O, M+H	330.073	0.8236	965542	409441	878555	316832	1.11377e+06	413915	1.0837e+06	262746	HMDB00058
Met0967	Cysteineglutathione disulfide	M+H, M+Na	449.075	0.697967	117861	88059.4	57081.8	17178.2	101779	30603	228953	255576	HMDB00656
Met1043	Cytidine triphosphate	M+H, M+Na	483.993	0.73985	38312.5	12201.1	98690.7	33800.2	90593.5	34075.2	46515.1	19383.9	HMDB00082
Met0165	DL-Glutamate	M+H-H2O, M+H, M+Na	130.05	0.6132	369810	45841.1	379174	46836.6	313820	51341	234916	27777.9	HMDB60475
Met2433	E-Phenylitaconyl-CoA	M+H	956.17	3.72258	10820.7	9362.35	58064.5	25268.5	84202.9	61232.9	6321.44	4396.95	HMDB12223
Met1932	Formyl-CoA	M+Na	818.098	3.60077	4549.4	5167.95	17348.6	14699	45527.5	45445.5	3377.41	3412.4	HMDB03419
Met1114	Geranylfarnesyl diphosphate	M+H	519.266	1.9691	4546.12	2819.98	2944.73	2292.15	1747.28	1217.55	959.154	1093.11	HMDB12231
Met0684	Glutathione	M+H-H2O, M+H	308.092	0.812183	1.91481e+07	2.3944e+06	1.55064e+07	1.87604e+06	1.85252e+07	2.78357e+06	1.74055e+07	3.64848e+06	HMDB00125
Met0118	Glycerol	M+H, M+NH4	110.072	0.755067	2.21658e+06	206337	1.85497e+06	325790	1.28174e+06	232001	804986	135539	HMDB00131
Met0524	Glycerophosphocholine	M+H, M+Na	258.111	0.601783	545674	124902	510261	147465	642249	175753	725349	212844	HMDB00086
Met0244	Guanine	M+H	152.057	0.736033	9287.52	1551.6	12668.1	3139.97	14544.6	3141.7	13058.1	2870.98	HMDB00132
Met0245	Guanine	M+H	152.057	0.812183	138067	17022	188991	28168.8	192241	37511.4	210123	46285.8	HMDB00132
Met2157	Heme A	M+NH4	870.396	2.69258	2941.77	2713.71	2598.05	2206.95	3323.79	2384.51	1942.04	1929.55	HMDB06901
Met0399	Homocitrulline	M+Na	212.104	0.781717	429603	65113.8	346163	91479.5	243440	51660.4	158617	32072.9	HMDB00679
Met0493	Hydroxyprolyl-Hydroxyproline	M+H	245.113	0.80075	52607.8	7929.45	46168.5	10092.7	35190.8	6631.57	23973.2	5196.75	HMDB28864
Met0200	Hypoxanthine	M+H	137.047	1.21882	827.347	206.85	3768.05	886.427	5595.64	1121.34	10100.6	2957.07	HMDB00157
Met0201	Hypoxanthine	M+H	137.047	0.812183	12802.3	1791.39	19153.8	3290.85	27308.6	4319.05	60235.2	13121	HMDB00157
Met0137	Indole	M+H	118.066	1.99193	132263	30255.7	141758	29075.6	128397	29965.2	104817	21674	HMDB00738
Met0346	Indoleacrylic acid	M+H-H2O, M+H, M+NH4	188.071	1.99193	3.11007e+06	447190	3.24726e+06	605533	3.03627e+06	456415	2.5002e+06	413136	HMDB00734
Met0182	Isoleucine	M+H	132.102	0.831217	38873.5	9398.73	43839.4	10738.6	45314.9	8310.64	46231.2	12235.8	HMDB00172
Met0453	Isoleucyl-Valine	M+H, M+Na	231.17	2.09187	49966.9	20910.4	48493.7	28635.7	39023.9	23007	27036.3	21721.2	HMDB28920
Met0330	L-2-Amino-5-(methylthio)pentanoic acid	M+H-H2O, M+H, M+NH4	181.1	0.505517	277.137	247.007	168.743	105.06	155.984	102.697	139.75	81.1669	HMDB30406
Met2020	L-3-Aminobutyryl-CoA	M+H-H2O	835.175	4.07568	28242.1	16708.8	42298	17776.3	69256.9	42714.2	29921.6	12479	HMDB12248
Met0385	L-Acetylcarnitine	M+H	204.124	0.812183	61262.9	5515.23	43487	6784.2	33119.2	4972.98	26704.7	3306.82	HMDB00201
Met2123	Lactyl-CoA	M+NH4	857.17	2.90388	400.748	624.892	4566.27	3523.81	4853.93	4573.93	35148.3	48335.1	HMDB02346
Met0584	L-a-glutamyl-L-Lysine	M+H-H2O, M+H	276.154	0.808367	15674.1	4086.98	12616.7	3145.24	12894.1	4675.43	10636.6	3266.34	HMDB04207
Met0080	L-Alanine	M+H	90.0559	0.674167	785550	133271	692716	80993.9	542788	95566.4	387349	48160.8	HMDB00161
Met1009	Lamivudine-triphosphate	M+H	469.949	1.96148	0	0	0	0	57.3142	171.943	43.4339	130.302	HMDB60640
Met0252	L-Aspartic acid	M+Na	156.027	0.781717	6209.34	809.623	5978.49	1275.65	3985.76	888.876	2013.45	568.967	HMDB00191
Met2413	Lauroyl-CoA	M+H	950.291	2.07283	471853	87407.3	355312	114736	298669	59416.9	171760	96466.2	HMDB03571
Met0604	L-beta-aspartyl-L-glutamic acid	M+H, M+Na	285.069	0.7132	54613	10933.9	56622.6	14712.5	46145.5	13013.9	40983.5	6736.34	HMDB11164
Met0276	L-Carnitine	M+H-H2O, M+H	162.113	0.636033	371126	61726	275168	44220.9	216554	47360.6	139569	28457	HMDB00062
Met0494	Leucyl-Isoleucine	M+H	245.186	2.80395	1249.49	853.868	575.711	805.874	857.517	558.893	487.776	418.432	HMDB28932
Met0495	Leucyl-Isoleucine	M+H	245.186	2.37453	38845.1	11559.4	35143.5	17236.6	29595.1	16341.2	18230.5	14117.4	HMDB28932
Met0496	Leucyl-Isoleucine	M+H, M+Na	245.186	2.47828	104542	41742.3	95268.2	48979.8	79966.8	44366.5	43924.2	33775.2	HMDB28932
Met0594	Leucyl-phenylalanine	M+H, M+Na	279.17	2.7002	84776.9	32770.3	74692	36757.4	66872.9	33610.8	40082.7	28077.3	HMDB13243
Met0511	Leucyl-Proline	M+NH4, M+Na	251.157	0.808367	20504.2	4017.43	29735.9	8357.07	10037	3189.25	4117.38	2035.98	HMDB28937
Met0539	L-gamma-glutamyl-L-leucine	M+H	261.144	2.0462	65318.1	13111.6	66948.5	20902.1	49880.8	13011.4	36039.7	13326.2	HMDB11171
Met0233	L-Glutamic acid	M+H	148.061	0.79695	313608	34422.1	403131	86609.8	444734	85756.4	497463	101929	HMDB00148
Met0232	L-Glutamine	M+H	147.077	0.685583	9922.28	2160.92	10095.1	2479.45	11205.6	3897.22	8067.24	1824.64	HMDB00641
Met0181	L-Leucine	M+H	132.102	2.05	17178.2	2703.6	17660.1	4646.68	13257.3	2982.16	9662.89	2926.17	HMDB00687
Met0162	L-Lysine	M+H-H2O, M+H	129.103	0.812183	19965.5	3919.75	15866.1	3846.69	14235.5	3307.63	9673.32	3840.96	HMDB00182
Met0286	L-Phenylalanine	M+H	166.087	2.724	760.174	742.689	426.7	605.049	691.278	728.817	80.2456	160.334	HMDB00159
Met0142	L-Threonine	M+H	120.066	0.789333	70834.4	7880.05	79688.5	16984.8	55997.5	11804.2	29308	7035.98	HMDB00167
Met0216	L-Threonine	M+Na	142.049	0.785533	22845.6	8578.34	22105.6	6237.67	14359.9	4914.02	9209.52	2418.4	HMDB00167
Met0254	Malic acid	M+Na	157.011	0.789333	15112.1	3300.57	16001.9	3668.23	14946.5	3653.15	12396.9	2077.97	HMDB00744
Met0256	Methylcysteine	M+Na	158.027	0.7665	1460.42	687.144	3216.72	693.404	3628.92	984.353	2639.62	634.702	HMDB02108
Met1067	N,N'-Bis(gamma-glutamyl)cystine	M+H	499.117	0.808367	343146	296973	354050	97978.2	157309	40407.7	111593	22623.7	HMDB38458
Met0416	N-a-Acetyl-L-arginine	M+H	217.13	0.808367	289957	39721.5	213278	34353.4	157812	24071.3	111847	16150.3	HMDB04620
Met0398	N-Acetylglutamic acid	M+Na	212.055	0.8198	10296.9	1379.71	7526.73	1858.01	6997.8	1805.39	6483.8	2148.77	HMDB01138
Met0249	N-Acetylhistamine	M+H-H2O, M+H	154.093	0.755067	15623.5	1665.88	12815.8	2480.05	9461.53	2291.36	6150.42	1123.43	HMDB13253
Met0367	N-Acetylhistidine	M+H-H2O, M+H, M+Na	198.088	0.755067	1.13295e+07	824753	1.02551e+07	1.26668e+06	7.69251e+06	1.14755e+06	5.22853e+06	798551	HMDB32055
Met0303	N-Alpha-acetyllysine	M+H-H2O, M+H	171.113	0.812183	9742.09	1751.77	6042.38	2072.82	5065.57	1161.2	4294.81	1732.9	HMDB00446
Met0555	N-Undecanoylglycine	M+H-H2O, M+Na	266.173	4.36625	38476.4	9104.95	42217.5	14924.3	36356.5	12937.2	44814.7	23082	HMDB13286
Met0215	O-Phosphoethanolamine	M+H-H2O, M+H	142.033	0.808367	192914	38414.6	238568	47005.5	128015	24359	69774.7	17441.7	HMDB00224
Met1317	Oxidized glutathione	M+H	613.16	0.812183	29171	21410.1	22644.3	9687.68	449869	67092.4	1.57867e+06	317120	HMDB03337
Met0476	Pantothenic acid	M+H-H2O, M+H, M+Na	242.1	1.76615	111324	23272.4	104166	35362	89761.6	25041.4	65677.7	24305.1	HMDB00210
Met0477	Pantothenic acid	M+H-H2O, M+H, M+Na	242.1	1.62045	604551	115999	515000	133687	455381	99422.1	334794	79013.2	HMDB00210
Met0280	Phenylpyruvic acid	M+H-H2O, M+H, M+NH4	165.055	1.3178	102771	11269.3	107619	15715.9	104770	15838.6	84809.4	16513.8	HMDB00205
Met0281	Phenylpyruvic acid	M+H-H2O, M+H, M+NH4, M+Na	165.055	0.812183	343463	27780	350301	36690.8	365071	35643.1	355919	51530.5	HMDB00205
Met0340	Phosphoserine	M+H, M+Na	186.017	0.617	16001.6	3879.37	18085.2	4241.33	11892.6	3047.02	6618.1	1910.97	HMDB00272
Met0131	Proline		116.071	0.681783	23528.9	4997.9	27797.2	3878	28794.3	6010.15	24071.6	3293.91
Met0487	Prolyl-Lysine	M+H-H2O, M+H	244.163	0.815983	13637.7	2398.48	9459.53	2621.46	9023.39	2506.66	6271.55	1854	HMDB29022
Met2045	Propionyl-CoA	M+NH4	841.17	3.73117	5534.86	13954.7	25081.9	20247.2	52373.3	26971	16809.9	13215.5	HMDB01275
Met0224	Quinaldine	M+H	144.081	1.99193	226904	49567.7	240507	47180.8	219851	46407.6	179253	32269.6	HMDB42004
Met0167	Quinoline	M+H	130.065	1.99955	23767.4	4526.92	22643.9	4922.06	21263.1	4013.63	18017.4	3725.07	HMDB33731
Met0742	S-(Hydroxymethyl)glutathione	M+H-H2O, M+H	338.102	0.808367	182580	34850.6	178321	32851.1	215669	42846.1	243320	38369.4	HMDB04662
Met0273	S-Carboxymethyl-L-cysteine	M+H-H2O, M+H	162.022	1.15693	74547.8	13906.7	60327	13912.3	68020	18624.6	50631.9	20157.4	HMDB29415
Met0463	S-Cysteinosuccinic acid	M+H	238.038	0.73985	27743.6	4762.69	22444.3	7163.75	18308.8	4248.67	10859.5	2763.01	HMDB29418
Met0836	S-Lactoylglutathione	M+H	380.112	1.34825	2071.33	1376.78	5015.68	2812.78	1531.96	788.086	244.469	315.86	HMDB01066
Met0194	Succinic acid	M+H, M+NH4	136.062	0.736033	163637	30153.4	225601	58983.5	204615	49300.9	157138	32006.5	HMDB00254
Met0457	Threoninyl-Leucine	M+H-H2O, M+H, M+NH4	233.148	0.812183	25128	4802.54	22009.7	4524.52	18896.8	4822.93	15055.4	4497.5	HMDB29065
Met0314	Tiglylglycine	M+H, M+NH4	175.119	0.808367	43527.1	6450.43	34806.1	6949.72	30844.4	9146.9	21534.1	6189.33	HMDB00959
Met0358	Topaquinone	M+H-H2O, M+H	194.045	1.31017	22087.4	3724.42	15701.8	5216.15	11388.5	2338.47	6281.49	1712.9	HMDB11639
Met2431	Undecanoyl-CoA	M+NH4	953.294	2.09568	119473	37789.8	73105.1	21995.2	50329.2	4556.03	23126.2	6108.57	HMDB13114
Met0489	Uridine	M+H	245.073	0.812183	520318	150885	508975	171783	506067	159906	512130	180788	HMDB00296
Met0490	Uridine	M+H	245.078	0.785533	14520.6	4900.69	12730.2	6008.05	12415.4	6062.63	14471.8	6268.3	HMDB00296
Met0491	Uridine	M+H	245.078	0.658933	9911.87	2122.63	9215.05	2779.31	8537.39	3067.88	9133.75	2955.02	HMDB00296
Met0253	Urocanic acid	M+H, M+NH4	156.077	0.755067	1.35547e+06	129449	1.12637e+06	194680	784655	141137	499543	82523.7	HMDB00301
Met1909	Uroporphyrin I	M+H-H2O	813.215	2.11852	431703	50648.6	469396	169574	468607	49903.4	428103	164011	HMDB00936
Met0452	Valyl-Leucine	M+H	231.17	1.94627	36219.8	13100.5	32039.3	16452.1	27736.7	11891.7	16964.9	13719.1	HMDB29131
Met1125	Xanthosine 5-triphosphate	M+H, M+Na	524.983	0.617	246949	45834.2	261393	62262	218815	54095.9	143427	32733.6	HMDB00293
Met0293		M+H, M+Na	169.059	0.601783	5409.99	1855.51	7665.32	1740.48	6995.58	2020.31	6605.77	2081.04	HMDB00641
Met0001			53.8775	4.02905	245.865	439.478	472.433	673.257	445.374	529.445	2517.59	6520.02
Met0002			54.6543	3.68072	1849.07	4645.68	224.83	445.151	310.749	643.468	138.776	385.873
Met0003			54.7395	3.68072	1708.17	4020.19	107.799	200.6	250.187	402.751	265.76	297.086
Met0004			55.3408	3.87582	314.102	373.325	1017.43	2138.11	557.659	646.398	1293.33	2596.41
Met0005			56.0493	0.808367	368.365	293.695	628.477	403.278	656.82	347.06	421.317	582.813
Met0006			56.3577	3.84155	282.132	272.54	196.32	401.553	314.825	506.317	3449.9	6255.85
Met0007			56.5625	3.95672	151.375	281.937	148.188	248.585	108.36	313.815	1167.82	3270.29
Met0008			58.445	3.95672	122.035	299.129	0	0	94.6415	230.461	1506.96	3250.68
Met0009			59.1063	3.90342	511.417	616.257	1307.89	959.36	1151.88	491.39	627.793	1040.04
Met0010			59.1584	3.872	899.644	892.648	4653.87	1826.13	3336.06	885.85	3299.25	5313.64
Met0011			59.1585	3.84537	423.292	498.525	3099.21	1784.78	1784.42	2344.11	733.767	811.997
Met0012			59.8025	3.79968	45.6162	136.849	200.016	218.03	63.8382	178.704	62.7923	111.672
Met0013			59.981	3.24477	810.87	781.266	1164.84	620.269	1320.9	981.067	1148.52	871.693
Met0014			60.0818	0.63985	2573.01	663.119	2167.01	828.783	1500.59	634.379	749.784	342.108
Met0015			60.0819	0.601783	1282.21	480.026	923.35	569.711	918.209	507.025	706.603	427.029
Met0016			62.982	0.563683	2556.04	874.345	2363.8	1487.01	2525.89	1196.4	2202.48	1698.25
Met0017			62.9824	0.6132	6060.36	1830.89	6519.64	1996.39	5831.01	2054.49	6285.53	1515.1
Met0018			63.7347	3.8644	362.883	457.014	937.858	2257.08	263.535	330.308	71.0096	213.029
Met0019			64.0559	3.77303	149.158	296.636	288.494	366.933	103.216	206.781	449.128	521.032
Met0020			64.5104	4.03285	331.954	356.026	3397.8	10052.9	47.9091	143.517	249.74	225.974
Met0021			64.7904	3.76923	85.7842	168.804	136.893	368.191	305.504	412.667	168.766	414.377
Met0022			65.0297	3.78445	380.295	589.621	233.542	303.938	370.054	597.199	1809.77	4067.9
Met0023			65.816	3.91865	138.433	281.323	519.203	1548.07	3804.11	9985.83	239.723	426.683
Met0024			66.0196	0.501717	89985.9	6683.15	84806.4	6377.83	76827.9	6345.38	63781.2	4314.32
Met0025			66.4041	3.79587	220.752	266.187	445.22	558.747	22.4951	67.4853	1540.03	4222.31
Met0026			66.5865	4.0871	28.0535	57.1073	146.944	241.972	70.9751	152.199	129.294	221.277
Met0027			68.5016	4.43573	95.0534	228.415	105.238	235.556	7.17229	15.7379	8.79728	19.4735
Met0028		M+H-H2O, M+H	68.9826	0.501717	248149	19957.5	232916	20104.7	210292	19192	171963	12263.4
Met0029			70.0659	0.808367	10812.6	2668.93	10557.4	1980.31	9345.76	2341.9	5952.48	1796.14
Met0030			70.0659	0.681783	9444.98	1861.03	10353.6	1492.74	11005	2094.3	9357.4	1193.74
Met0031			72.0815	2.32505	1985.67	842.423	1285.72	1003.02	1211.89	984.088	665.759	651.349
Met0032			72.0815	0.52075	100753	7633.71	97259.6	10544.2	84504.7	9196.48	72489	7079.51
Met0033			72.0815	1.59	1133.49	605.834	714.029	524.251	542.938	477.875	442.747	425.062
Met0034			72.0816	0.808367	10311.6	2172.41	8874.5	2700.52	8396.23	2194.88	6567.45	2781.75
Met0035			72.1075	3.71497	72.2101	154.392	16.6193	49.8579	4456.43	12802.6	218.971	482.467
Met0036			72.7963	3.7502	321.837	671.408	107.776	235.148	788.333	2148.68	2379.89	6856.51
Met0037			72.9377	0.3608	14784.1	3105.73	13759.8	2365.68	13346.6	2178.78	13789.6	2965.62
Met0038			74.0607	0.789333	2587.81	480.365	2957.74	760.342	1563.56	392.044	386.817	356.265
Met0039			74.8022	3.78445	1198.93	3542.98	23.328	52.5465	676.462	2002.33	1392.86	3926.77
Met0040			75.6191	4.02143	1859.95	5457.6	54.4397	163.319	151.283	240.81	168.209	182.234
Met0041			76.0216	1.16075	9741.01	2479.34	9744.4	2522.34	9084.93	2780.85	5384.35	3155.24
Met0042		M+H, M+NH4	76.0218	0.812183	147683	20346.5	130060	19802.8	134460	24864.3	112414	24481.9
Met0043			76.0222	0.717	116.631	136.559	65.2517	169.116	46.0097	86.7704	23.3385	70.0155
Met0044			76.04	0.812183	14392.9	4723.4	10548.1	1707.16	13391.2	1827.71	20798.6	14731.3
Met0045			76.7823	4.0795	27.6982	56.7215	88.4221	180.5	2515.21	7082.21	77.472	169.439
Met0046			77.0392	1.68897	2713.59	964.117	3357.46	1386.18	3247.59	1042.19	2127.6	851.237
Met0047			77.0392	1.49767	15940	3759.83	16156.3	3988.31	15511.5	3935.97	11931.1	2803.66
Met0048		M+H-H2O, M+H	78.9977	0.3608	7747.34	3471.31	8296.88	3791.12	8393.25	3922.79	8289.46	3581.06
Met0049			80.0502	0.812183	6746.43	1823.16	8317.42	2279.65	5691.85	1459.94	3441.32	1680.09
Met0050			80.9484	0.586533	245970	33267.6	248423	37660.6	259935	41779.7	280089	51932.4
Met0051		M+H-H2O, M+H	82.0146	0.501717	337040	52248.2	317344	47479.8	278833	47053.9	231080	35162.2
Met0052			83.0609	0.658933	7220.35	1246.38	4586.09	1200.82	3062.64	693.425	1374.04	379.989
Met0053			83.061	0.755067	34763.7	4976.57	29773.3	6706.74	20454.3	4547.93	12781.8	2139.04
Met0054			84.0451	1.24547	17259	4910.93	15719.1	2352.96	11807.8	1530.68	11239	5330.34
Met0055			84.0451	0.808367	80919.3	15589.4	85626.4	12296.8	57343	8764.41	53321.8	20866
Met0056		M+H-H2O, M+H	84.0452	0.617	162434	20947	163527	19746.3	132664	19316.2	99676.8	11539.1
Met0057			84.0813	0.4484	63222.7	6234.33	58392.4	7277.54	50004.8	6138.27	42815.8	5906.18
Met0058			84.0814	0.808367	7625.06	1271.17	6235.6	1313.28	5529.58	1100.44	4171.21	1275.05
Met0059			84.0815	0.747467	2811.03	616.402	2210.23	641.621	1633.03	602.73	910.939	485.913
Met0060			84.9605	0.501717	524704	82556.7	642822	64422.8	682560	68125.2	888032	77881.1
Met0061			85.029	0.6132	2606.66	629.913	2354.92	411.159	2052.71	859.41	1466.81	422.355
Met0062			85.0291	1.87773	18262.1	2564.03	18297.3	4197.14	13466.3	2702.53	7945.95	2151.57
Met0063			85.0293	0.808367	7204.6	1048.19	6041.17	1221.42	4690.51	853.878	3986.49	725.458
Met0064			85.0886	0.417933	18610.4	2739.21	16602.1	2706.55	13316.8	2437.27	11842.3	2421.69
Met0065			86.0971	1.94627	27189	8274.71	23902.3	10133.8	21508	8113.83	12918.7	8676.18
Met0066			86.0971	0.601783	23460.7	7021.37	17958.2	6026.63	14707.6	4249.77	10298.9	3026
Met0067			86.0971	2.37453	12503.6	4053.17	10746.7	5140.7	9661.59	4414.21	5960.32	4579.17
Met0068			86.0971	1.40632	25175.1	3481.49	26716.1	5128.92	24678.2	4564.31	20557.4	5504.37
Met0069			86.0971	2.724	6183.09	3721.4	5176.72	3068.69	5752.25	3784.56	3061.57	2854.47
Met0070			86.0971	2.47828	27730.7	8645.38	25273.6	10834.5	21467.2	10700.4	12588.8	9219.4
Met0071			86.0972	0.8236	94430.6	16844.2	101457	20524.9	97607.9	12342.6	92684.1	24858.9
Met0072			87.045	0.697967	3105.59	717.272	2325.66	816.262	1660.71	535.135	893.371	563.682
Met0073			87.4728	3.754	2421.02	5711.36	138.726	155.505	611.797	1708.44	825.771	2316.65
Met0074			87.8983	3.91865	46.7814	140.344	0	0	116	186.273	1487.06	4383.81
Met0075			88.0222	0.7132	616.997	476.008	710.7	553.402	773.207	865.087	694.131	374.82
Met0076			88.0225	0.808367	7838.56	1419.05	8142.45	1783.52	9051.34	1701.76	8501.02	1625.62
Met0077			88.0408	0.812183	2846.71	430.585	2793.15	525.188	2317.34	419.431	1868.68	486.704
Met0078			88.9532	0.4979	11110.6	1975.84	13186.2	2032.28	13416.7	1402.27	16229.3	2400.4
Met0079			90.0555	1.62045	25355.2	3745.65	22902.5	4835.11	22198.6	3964.67	17298.9	3958.54
Met0081			90.9772	0.54075	498617	56353.5	457342	60532.9	468338	57492.9	488096	65540.2
Met0082			91.0548	1.3178	6531.55	903.912	6768.27	1321.62	7036.99	1735.6	5581.82	1486.78
Met0083			91.0548	0.812183	27100.7	3454.68	27955.2	4571.76	29572.6	4832.15	28724.1	4259.55
Met0084			93.0703	1.68897	3852.77	929.88	4521.12	1873.29	4131.43	987.454	3365.25	961.739
Met0085			93.0704	1.50528	23225.9	5016.13	23967.8	4648.74	23066.3	5122.62	18133.2	3770.51
Met0086			95.0497	1.3178	4784.77	1240.43	4729.8	1649.95	4537.17	1346.96	3692.08	1034.49
Met0087			95.0498	0.812183	20482.5	3076.77	21907.4	2886.91	22759.7	3346.91	21748.6	4278.16
Met0088		M+H, M+NH4	95.0609	0.755067	32105.3	3403.64	26673.2	4917.01	18677.5	3150.47	12500	2192.4
Met0089			96.9223	0.586533	88095.8	14865.2	84425.9	18070.8	77700.6	16173.7	73824.8	14847
Met0090			96.9224	0.643717	5076.6	2880.54	5520.34	2698.53	4963.8	3236.43	8373.43	3591.58
Met0091			96.9615	0.3989	70308.7	16339.5	66344.4	14647.7	66859.7	17852.6	70661	18868.4
Met0092			97.0289	0.789333	22346.6	4296.44	25464.1	6390.17	26551.2	7654.13	26713.6	7985.46
Met0093			97.0289	0.87405	62099.1	10227.9	71001.2	13147.1	69593.1	16781.6	56874.8	12048.6
Met0094			97.9693	0.3608	192732	21083.1	182886	21650.2	188282	15442.2	202772	20495
Met0095			98.9619	4.9982	15759.2	1690.72	15527.8	1218.27	15269.3	777.959	15166.6	1425.83
Met0096			98.9638	0.391267	14220.3	2282.89	14981.1	2283.94	14833.7	1398.62	15797.7	1989.82
Met0097			98.9774	0.501717	10998.4	3345.77	10077.6	2289.66	8690.66	2382.8	6917.69	2315.15
Met0098			100.022	0.815983	9523.36	2670.02	7760.15	2468.23	8128.15	1613.34	6721.81	2663.15
Met0099			100.957	4.9982	14030.3	3964.76	10988.4	4168.42	10667.7	3479.03	12917.6	3084.06
Met0100			101.457	4.36245	0	0	0	0	0	0	1907.87	5491.55
Met0101			102.038	0.815983	1214.89	304.152	1214.07	542.108	1031.03	308.04	1002.77	325.07
Met0102			102.055	0.79695	23290.2	2866.58	25528.3	5368.83	22730.3	4032.42	20835	3905.46
Met0103			102.092	0.63985	2800.29	632.718	2288.94	356.413	1660.41	465.044	977.841	337.33
Met0104			102.092	4.97157	4303.66	594.67	3731.1	853.436	3705.95	846.692	3513.3	638.859
Met0105			103.04	0.636033	9939.11	1509.36	7296.61	1590.48	5446.15	1676.2	3334	964.213
Met0106			104.017	0.785533	525.59	345.344	323.318	207.18	370.029	136.535	241.435	202.537
Met0107			104.053	2.28317	2693.72	1665.91	2111.22	1722.78	1341.25	1290.27	508.115	501.221
Met0108			104.054	2.17562	162.735	223.83	108.97	241.458	75.8845	133.34	61.7867	129.476
Met0109		M+H, M+NH4	104.054	0.812183	11673	2626.32	12145	923.271	12393.2	2149.04	11787.8	2497
Met0110			104.108	0.601783	86134.8	19423.7	90197.2	24730.5	116339	29181	140575	34395
Met0111			104.108	0.732233	1898.3	723.968	4209.6	1231.71	3543.47	1224.55	4809.93	739.638
Met0112			105.963	0.505517	24047.4	3809.54	23013.9	4095.76	21781.2	3673.91	22981.8	2975.65
Met0113			105.988	3.87582	609.758	675.204	551.709	990.121	447.735	603.858	1183.1	1214.19
Met0114			105.996	3.85297	770.637	700.73	792.772	571.666	788.754	701.806	719.271	689.175
Met0115			107.049	1.5091	9616.33	1685.42	9849.47	1786.71	9635	1982.48	8729.87	1940.75
Met0116			107.96	0.509333	11415.3	2310.48	12581.9	3030.34	10189.9	2023.14	10642.8	2447.33
Met0117		M+H-H2O, M+H	110.01	0.501717	1.90567e+06	167531	1.78369e+06	159400	1.57205e+06	172142	1.30731e+06	120030
Met0119			112.051	0.732233	57406.7	8930.88	66900.4	17256.6	65901	17376.7	60675.9	15790.3
Met0120			112.896	0.586533	57647.1	9214.53	52935.8	11290.4	44307.7	8689.6	35073.7	8202.01
Met0121			113.964	0.3608	135087	32052	128024	27153.8	129572	26464.6	136994	28681.6
Met0122			114.037	4.12517	393.57	342.478	230.461	316.481	127.965	231.553	316.804	267.465
Met0123			114.038	0.812183	8922.3	1387.26	9514.17	2196.74	6936.38	1021.63	4381.42	1043.5
Met0126			114.092	2.21465	41188.5	19914.1	62171	37477.1	28758.9	9662.45	53403.6	38879.1
Met0127			114.894	0.586533	24510.7	3535.15	22192.5	6009.7	17234.2	3730.73	13433.2	3392.83
Met0128			115.514	3.754	599.874	1799.62	19.1108	57.3324	190.594	415.089	2307.68	6858.58
Met0129			116.017	0.812183	35363	4762.6	28256.4	4453.35	34857.1	5938.67	32231.9	6697.08
Met0130			116.071	0.597967	2927.05	668.354	2846.26	1245.06	3984.41	1409.79	3845.25	1192.62
Met0132		M+H, M+NH4	116.071	0.808367	14016	1877.16	10874.7	1672.35	8719.1	1144.02	6649.87	873.921
Met0133			116.976	0.376033	8059.59	2787.6	8615.85	3114.71	9517.17	2562.09	8624.28	2786.23
Met0134			116.976	2.42878	2585.58	1676.84	2366.39	1435.36	2185.82	1346.96	2865.8	2047.86
Met0135			116.977	3.1867	7827.18	3540.25	7729.53	3564.28	8027.5	4553.33	8527.57	4055.86
Met0136			116.977	2.00337	17752.9	4548.59	17513.9	4794.99	16173.7	4861.41	16788	6072.97
Met0138			118.087	1.3178	14610.8	1846.73	13859.4	2734.35	12944.5	1775.05	11960	2099.88
Met0139			118.087	4.9982	18360	3605.06	17345.5	3129.87	14006.4	3000.87	17097.2	3240.3
Met0140			118.087	0.632233	14984.3	3968.22	15186.8	3450.81	15572.3	4124.3	14507	3084.4
Met0141			119.049	0.812183	103269	12233.7	105340	13175	110630	15067.4	109277	16216.9
Met0143			120.081	0.812183	3674.1	649.504	3311.16	1404.15	3010.7	1070.35	2221.9	768.791
Met0144		M+H, M+NH4	120.081	1.68517	682532	89065.5	781767	178770	750649	145800	654483	189554
Met0145		M+H, M+NH4	120.081	1.49387	3.26368e+06	461238	3.28785e+06	434184	3.18522e+06	524915	2.54761e+06	344448
Met0146			121.084	2.6964	38.2039	114.612	0	0	39.6026	118.808	77.5588	160.88
Met0147		M+H-H2O, M+NH4	122.028	0.812183	1.21204e+06	211614	1.8246e+06	250321	579781	96957.2	96576.7	31752.4
Met0148		M+H, M+Na	122.072	0.643717	13359.1	3772.82	13039.4	4237.06	14977	3997.77	12934.6	5120.26
Met0150			123.045	1.3178	27920.4	4228.37	29818	5415.02	27588.3	4986.37	23068.8	4237.61
Met0151			123.051	0.812183	211075	23064.9	212040	29894.3	217347	34253.4	222085	38021.2
Met0152			123.056	1.19502	43890.4	8836.54	44706.1	10940.8	39223	9296.86	31672.5	8725.18
Met0153			124.087	4.9982	40847.4	13736.7	34655.7	9773.22	32439.5	9535.89	43275.2	10919.2
Met0154			124.938	0.605583	12568	2775.51	11925.2	2269.3	13103	2702.99	12504.2	2493.27
Met0155			125.071	1.45198	15.3231	45.9693	0	0	29.5985	88.7954	0	0
Met0156			125.071	1.63568	0	0	88.2999	117.771	143.437	252.442	87.7535	164.386
Met0157			125.987	0.494083	77376.9	12858.2	92712.2	11772.1	98734.3	13260.5	131285	14774.7
Met0158			126.973	0.505517	28083.3	7461.04	25404.5	5375.37	20590.3	4665.79	13349.4	3026.64
Met0159			129.066	0.655133	24469.6	3738.16	16458.2	2676.91	10989.6	2080.09	6235.54	1030.2
Met0160			129.075	0.42175	9447.9	1778.31	8686.18	1058.68	7627.38	1163.09	7383.19	1286.78
Met0161			129.103	0.751267	3281.77	757.339	2282.45	482.561	1979.98	622.459	1331.59	381.424
Met0163		M+H, M+NH4	129.139	0.444583	3.29252e+06	273797	3.07557e+06	414237	2.56814e+06	318479	2.18091e+06	226532
Met0164			130.008	0.379833	25087.6	6756.53	24753.2	6772.88	25126.6	6828.84	25415.9	6548.71
Met0168			130.087	0.808367	6876.41	891.677	5892.25	1466.33	5803	1450.01	4008.13	1353.58
Met0169			130.087	0.747467	1105.71	466.364	983.208	341.847	690.48	245.886	392.424	283.146
Met0170			130.097	0.597967	4362.67	1046.31	4097.58	748.159	4494.21	868.4	4243.1	966.06
Met0171			130.159	2.33267	26962.9	4275.07	27657.5	6071.68	31245.2	5477.57	33653.9	5523.79
Met0172			130.967	0.3608	14410.1	6079.98	14466.5	6205.07	13552.3	6801.22	13556.4	6738.86
Met0173			130.993	0.789333	6904.66	1711.72	5593.27	1793.44	5078.6	1582.24	5104.27	1573.31
Met0174			131.93	0.954	196856	32277.2	182084	27426.2	176404	24546.2	200049	29907.6
Met0175			131.93	0.7741	13872.3	2436.75	11379.6	2251.48	13118.3	1511.87	17281.7	3526.2
Met0176		M+H, M+NH4	132.078	0.674167	4.71463e+06	731670	4.21225e+06	475890	3.34891e+06	564925	2.41069e+06	289732
Met0177		M+H, M+NH4	132.081	1.99575	55777.6	14188.1	60230	14177.9	53515.6	13279.6	43384.8	10421.5
Met0178			132.102	1.40632	6569.34	1132.16	6835.16	2873.3	7266.95	1691.77	5399.78	1309.6
Met0179			132.102	2.6393	218.879	321.052	1135.22	1130.31	1100.11	1251.32	811.862	1297.65
Met0180			132.102	2.40975	779.476	541.716	609.949	543.165	213.232	229.86	106.325	125.336
Met0183			132.14	0.674167	7393.79	1541.24	5748.37	709.65	4585.88	1235.43	2789	467.803
Met0184			132.176	0.674167	22762.6	10888.9	15266	4754.95	7697.01	4651.97	2365.5	1136.37
Met0185			133.032	0.812183	47845.2	5174.97	55553.2	4993.45	52199.1	6023.51	51189	6150.79
Met0186			133.062	0.812183	4421.03	719.365	3765.97	1082.61	3679.14	1074.96	2533.11	615.087
Met0187			133.064	4.9982	6460.1	2285.5	5283.3	2483.11	5003.08	2018.73	5698.81	1680.39
Met0188			133.927	0.720817	4302.48	1733.87	3101.35	1031.99	3668.38	1848.08	3988.46	1723.67
Met0189			133.928	0.946383	27798.8	5886.62	23870.9	5223.4	23711	4598.57	25343.9	3453.72
Met0190			134.019	0.674167	10894.5	3149.98	9840.99	1795.92	7794.84	1913.37	5303.27	1524.55
Met0191		M+H-H2O, M+H	134.028	0.7132	6742.04	945.031	7132.62	2285.36	7136.8	1764.26	5835.51	1258.84
Met0192		M+H-H2O, M+H, M+Na	136.049	0.674167	318269	53193.6	283841	34321.2	236751	32157.9	177646	19585.2
Met0196		M+H, M+NH4	136.075	1.3178	101587	15071.9	110346	19271.7	105327	17511.2	86846.2	17169.2
Met0197			136.075	2.25272	5106.32	1674.57	4421.43	1728.74	3603.04	1701.59	2513.35	1326.65
Met0198			136.075	2.44402	4685.97	1038.83	3898.11	1460.26	3271.59	1319.19	2128.44	1277.8
Met0199			137.046	1.38728	645.442	366.267	490.915	707.607	866.737	372.875	4016.09	1336.06
Met0202			137.064	0.804567	29915.8	4555.53	33076.9	5641.51	34744.8	6043.69	44733.8	11808
Met0203			137.07	0.636033	4386.7	2694.39	3718.33	2108.16	3743.61	2324.84	1567.36	948.761
Met0204			137.079	0.812183	17195.3	1941.41	18122.4	1763.39	19568.8	3017.22	18565.2	3241.85
Met0205			137.988	0.3608	33505.1	8038.29	32452	7578.85	31786.9	7705.04	33156.5	7919.22
Met0206			137.988	1.25307	119000	41198.3	96342.2	33888	96970.9	37095.6	101547	36286.7
Met0207		M+H-H2O, M+Na	138.906	0.586533	65421.4	10115.5	63739.9	11806.3	63615.7	11752.1	65203.7	14104.8
Met0208			138.964	0.3608	18363.3	3164.48	18436.2	2978.54	18367	3242.03	19519.6	3183.27
Met0209			139.988	4.9944	56528	7527.76	51943.7	8389.47	49199.8	5958.58	52987.1	8677.83
Met0210			140.004	0.501717	9046.98	2752.55	7166.94	2339.86	6915.77	2712.68	4295.52	2365.4
Met0211			140.903	0.578917	20016.1	3596.12	19592.3	5230.08	22444.2	4120.21	23559.1	3989.17
Met0212			141.959	1.17217	1.07775e+06	168344	953341	156515	959496	151570	983406	138958
Met0213			141.959	0.3608	235571	32204.3	225122	27540.5	227791	22937.4	249935	31227.5
Met0214			141.984	4.9982	1036.8	308.186	900.961	365.143	941.884	292.417	928.709	230.254
Met0217			142.949	0.6132	169893	22171.3	155626	23410.1	151540	17710	151821	16312.6
Met0218			142.949	0.556	62692.7	10049.5	64605.7	10981.3	62802.3	11452.3	67867.9	12255
Met0219			143.03	1.72038	1847.94	931.355	1301.5	1116.18	1432.72	704.101	1729.75	914.246
Met0220			143.04	2.0262	13818.4	3300.24	12999.3	3472.4	12938.6	3561.5	11034.7	2829.91
Met0221			143.073	1.99193	43437.2	9641.08	45557.5	9051.27	42385.2	8909.26	33754.6	6188.58
Met0222			144.066	0.7094	3446.63	944.053	3415.33	1298.02	2781.59	833.207	1990.01	797.89
Met0223			144.081	2.32505	30625.3	6763.71	34908.9	6464.12	43665.7	7975.59	43102.2	6096.51
Met0225			145.05	0.808367	9530.37	999.656	7389.04	1719.26	7468.98	1161.2	6944.82	1426.61
Met0226			146.027	0.777917	76295	10229	57465.2	8025.51	62464.1	14063.8	45107	11865.4
Met0227			146.061	1.99193	660295	107625	697080	136666	643458	108578	527750	94429
Met0228			146.093	0.808367	6721.8	1017.23	4116.83	737.264	3592.53	965.183	3019.42	573.446
Met0229			146.118	0.697967	44118.9	4378.59	32296.4	4856.63	24212.5	4095.65	17241.8	2724.89
Met0230			146.165	0.52075	363097	26898.3	354876	35665.5	308390	31911.1	259465	25377.2
Met0231		M+H, M+Na	146.982	0.601783	42593.7	9862.51	32512.3	9855.35	26521.4	6720.41	16812.7	4946.49
Met0234			149.024	3.29043	5426.27	2703.29	4552.92	2581.96	5096.54	2245.18	5973.18	3352.15
Met0235			149.024	0.3608	87623.4	23256.1	84518.2	25456.7	84446.5	25103.8	83206.4	26677.8
Met0236			149.024	1.20358	181419	43478.5	169893	41942.7	172192	49823.2	164593	42351.7
Met0237			149.024	0.7132	37930.2	10891	36414.6	12855.7	38455.7	12020.9	38043	12138.4
Met0238		M+H-H2O, M+Na	149.953	0.505517	45855.1	6263.73	47319	6906.85	43800.5	6283.71	45001.3	6935.53
Met0239			151.036	0.509333	40338.4	4785.07	37350.6	4724.27	32599	5027.85	27031.8	3894.05
Met0240			151.048	0.601783	4439.18	1992.51	4386.8	1233.06	4906.03	2426.8	2873.58	1070.23
Met0241			151.95	0.509333	21430.1	2807.45	21208.2	4335	19799.3	3576.46	20552.9	3596.66
Met0242			152.031	0.6132	31259.9	3460.01	34659.2	1687.7	28264	3605.04	22346.6	3483.56
Met0246		M+H-H2O, M+H	152.083	0.755067	1.66303e+06	155342	1.39052e+06	225511	976993	175461	624971	103680
Met0247			152.108	0.815983	2059.57	1723.13	4997.73	3013.52	5615.11	1498.5	5652.09	3495.49
Met0248			153.949	0.501717	15880.9	3759.16	16934.1	4082.26	16329	3471.14	18032.7	3364.52
Met0250			154.967	0.501717	73153.4	15675.2	65884.2	11411.8	53815.7	10348	36329.1	4998.31
Met0255		M+H-H2O, M+H, M+Na	158.003	0.368417	28297.8	6783.04	27128.1	5845.17	29195.4	7444.24	28303.9	7757.44
Met0257			158.093	0.597967	4180.79	1172.22	4253.44	1890.5	4529.17	1992.68	4246.56	1820.3
Met0258			158.097	4.97157	20630.5	2648.9	18312.6	2726.63	17844.2	2792.67	18963.5	2426.21
Met0259			158.154	4.97157	102305	12483.5	95790.9	19321	92515.7	15687.3	90182.3	13616.2
Met0260			158.928	0.501717	12751.3	5962.49	16947.2	6176.38	16944.5	5153.16	19572.6	6079.62
Met0261			158.964	0.586533	6445.11	2741.41	6635.33	3431.86	5801.41	2671.95	5998.46	2428.17
Met0262			158.965	0.54075	484786	51502.5	441925	53887	476852	55730.7	503596	63616.6
Met0263			158.987	0.789333	5428.02	1304.74	4450.41	1574.32	4670.21	1198.98	4978.54	1392.06
Met0264		M+H, M+NH4	159.092	1.99575	93566.6	19234	94851.3	20505.9	89171.4	17875.8	72131.1	15759.5
Met0265			160.035	0.685583	2256.66	1207.88	2770.02	1972.5	2535.13	1517.64	3524.69	1762.2
Met0266			160.043	4.12517	850.089	1100.85	292.731	287.589	1863.64	2269.83	405.526	247.629
Met0267			160.043	2.74303	10349.8	3813.78	11336.1	6753.38	15521.9	6622.67	16888.7	7106.74
Met0268			160.043	3.14483	40513.9	6130.93	36405.5	8874.18	41064.5	12194	34883.8	11411.8
Met0269			160.043	2.82678	13497.5	3455.86	15752.9	6245.46	19512.1	5517.26	23330.3	5688.34
Met0270			160.043	3.58555	174.424	424.007	121.138	363.415	225.929	303.967	164.797	455.816
Met0271			160.049	0.755067	69374.6	17275.9	58938.5	13855.5	45472.6	8958.79	34906.7	4078.71
Met0272			160.076	2.5822	422.755	549.917	147.184	347.697	102.879	154.993	179.289	225.379
Met0277			163.039	4.42052	13830.3	18587.4	5472.04	4125.46	14194.7	13004.9	8317.7	11117.4
Met0278			164.03	0.601783	18337	3172.46	20071.9	3464.31	21776.8	3640.38	22476	4059.1
Met0279			164.93	0.857867	51100.4	51414	60766.4	35217.2	65946.6	63076.6	89327.8	61233.4
Met0282			165.991	0.63985	3146.72	2119.5	5411.12	1447.64	3200.5	1342.76	1888.58	1756.38
Met0283			166.087	2.19465	2458.29	1426.69	2544.61	1324.19	3479.63	1495.46	2852.06	1469.96
Met0287			166.959	0.364617	19450.9	3624.95	19324.4	3648.37	20890.9	4157.97	20846.4	4281.08
Met0288			166.959	1.27972	7991.81	1870.28	6368.92	2665.87	6664.09	1994.46	5768.79	2468.71
Met0289			167.093	0.80075	22973.7	4537.75	20849.7	2943.91	20929.1	3611.19	18531.8	2892.65
Met0290			167.999	0.494083	20509.9	6601.06	18440.3	4888.44	13293.7	4667.42	6439.44	3181.92
Met0291			168.066	0.79695	20879.8	3792.36	21211.9	4810.26	22804	4793.58	22930.4	4832.17
Met0292			168.113	0.781717	11593.5	3280.41	9776.45	2407.77	7021.43	1921.6	4495.47	786.659
Met0297			169.986	0.597967	33658.3	6398.86	24512.9	5257.96	17378.1	2883.89	11571.2	2020.26
Met0298			170.034	0.670367	38070.2	12519.4	37846.9	13563.1	24371.6	3694.35	17148.1	3266.18
Met0299			170.065	1.2645	196.657	301.839	111.504	184.549	95.9568	100.574	9.66939	21.9806
Met0301			170.945	0.4979	20660.2	5230.43	23137.1	4521.18	21828.3	4481.85	22914.5	2627.51
Met0302			171.1	2.47067	22914.7	5178.26	26187.7	7582.9	33527.1	9130.97	33784.7	8679.05
Met0304			171.113	2.3593	6056.92	905.41	5155.35	1739.84	5134.13	1937.45	4268.66	1092.4
Met0305			172.019	0.793133	4104.91	1947.58	3664.18	2261.27	3194.72	1820.26	2252.07	333.07
Met0306			173.079	0.866433	31955.5	14458	34592.5	13309.2	33916.6	13749.2	32151.1	11591.4
Met0307			173.081	3.23715	3019.03	2133.03	2452.52	2010.37	2191.09	2416.74	5495.21	3950.47
Met0309			173.092	0.777917	5036.28	924.921	5225.24	1294.62	3441.69	1346.71	2079.93	734.662
Met0310			174.059	3.14483	10025	1994.5	8812.19	2204.67	10935.3	2910.61	9721.1	3368.46
Met0311			174.938	0.54075	11125.1	2955.9	10305.7	1597.11	7933.35	3720.72	7053.06	4379.05
Met0312			174.998	0.6132	27557	4629.6	30046.4	4848.85	25936.4	4302.19	20255.9	3750.35
Met0313			175.058	0.628417	19616.3	2030.4	24319.6	3499.76	22977.4	2525.78	20090.4	3047.52
Met0316		M+H-H2O, M+H	175.147	4.88685	58722	8883.72	56155.1	7956.06	55447.2	8831.59	60862	13902
Met0317			176.037	0.815983	29883.1	6222.38	47072.1	12460.8	35910.8	12264.9	24583.5	5750.58
Met0318			176.066	0.838833	24341.5	5809.17	30164.6	10105.9	30560.2	9247.78	30112.2	11417.8
Met0319			176.071	4.12517	1343.52	1452.68	1341.78	982.211	1670.41	2032.59	1054.35	414.393
Met0320			176.092	0.444583	51315.2	7567.45	42873	10424.2	51094.9	11286.8	43970.7	9411.57
Met0321			177.064	0.777917	10625.8	2497.34	10616	4002.64	10698.1	2960.78	9824.85	3669.12
Met0322			177.991	0.7132	90.9493	102.277	85.8399	84.292	114.88	161.695	105.712	158.106
Met0323			178.123	1.53193	34163.7	4158.1	32023.2	6439.42	33893.8	4880.93	33197.9	6583.64
Met0324			178.123	0.85405	73595.7	10076.4	59442.5	9103.78	65508.6	14030.8	55299.2	16785.5
Met0325		M+H, M+Na	178.993	0.789333	38036.2	20011.5	36059	14092.5	36238.2	17930.9	37289.2	13041.2
Met0326		M+H-H2O, M+H, M+NH4	179.049	0.7132	51625.3	17233	47766.8	28193.3	36641.1	15070.1	30176.9	9496.16
Met0327		M+H-H2O, M+H, M+NH4	179.05	0.812183	6.03271e+06	731002	4.83018e+06	687620	5.95985e+06	966367	5.52736e+06	1.05049e+06
Met0328			179.064	3.15243	3956.58	1406.55	17093.5	12599.2	4613	1403.87	8168.04	5176.21
Met0329			179.164	0.808367	37907.3	10368.4	20199.3	7685.02	39447.3	14991.4	35391.1	15973
Met0331			181.98	0.889283	51249	22840.2	39525.5	15518.4	41062.1	13680.4	41373.8	17217.8
Met0332			182.154	4.56517	3064	1842.31	21246.3	8278.27	3710.23	2360.5	16861	8690.05
Met0333		M+H-H2O, M+H, M+Na	182.963	0.501717	3.80613e+06	343553	3.42257e+06	451632	2.75484e+06	266790	1.79791e+06	176106
Met0334			184.074	0.601783	1.15427e+06	273264	898422	236637	731279	202361	512015	150913
Met0335			184.097	1.62425	29039.6	4478.2	23948.8	5797.05	21317.5	3889.69	15797.9	2961.28
Met0336			184.1	4.50045	1574.66	1558.12	42846.3	34838.7	825.47	1307.52	6701.91	10110.7
Met0337			184.1	3.50838	30294.8	14598.8	350217	307962	11925.4	15528.5	48423.7	59846.7
Met0338			185.115	3.39798	7622.08	3220.1	6753.17	5348.46	12904.7	5114.54	14182	7364.5
Met0339			185.128	0.781717	40648.1	6041.93	36094.1	8371.86	28622.4	6306.16	20387.3	5740.9
Met0341			186.022	0.812183	9022.02	3597.93	7610.15	1392.35	5176.72	1434.97	4371.65	1689.85
Met0342			186.077	0.789333	25277.7	5397.95	24664.1	5665.8	21307.5	4896.02	14491.2	3413.5
Met0343			186.912	0.548367	114047	32884.7	109469	29494.3	111083	31943.1	111208	33944.4
Met0344			187.109	0.812183	14829.1	2060.55	13218.6	3249.56	11291.6	2051.26	7886.97	2437.08
Met0345		M+H-H2O, M+H	188.038	0.812183	243409	51137.9	337394	68164.9	134533	26784.5	48909.6	13318.2
Met0347			188.092	0.732233	8451.92	1958.83	7741.58	1772.27	7074.5	1911.65	5765.56	1635.44
Met0348			188.176	0.601783	19945	2967.95	32379.2	5767.52	27112.3	5506.85	18452.2	3166.4
Met0349			189.033	1.72038	27.098	66.176	9.04094	20.691	51.4293	66.779	5.51116	14.9155
Met0350			189.124	0.755067	6331.44	1002.52	5480.4	1054.75	4095.15	962.436	2807.38	1295.43
Met0351			189.135	0.605583	3168.19	1157.03	2384.88	898.937	3796.96	1127.86	2191.85	1151.21
Met0352			190.804	0.747467	0	0	0	0	12.1666	32.9965	0	0
Met0353			191.041	0.597967	129122	38508.4	136112	38302.6	129098	30560.6	108638	17260.7
Met0354		M+H, M+NH4	191.049	0.808367	123702	16921.8	98899.6	13313.1	117457	18950.1	117086	15051.6
Met0355			193.064	0.812183	19904.3	6466	10984.1	4496	11501.3	5852.87	5525.68	3091.41
Met0356			193.93	0.866433	603700	136913	531339	103319	517551	93576	562506	93188.3
Met0357			193.93	0.7741	61652.9	21567.8	44689.5	13518.2	51820.9	16438.2	62104.4	13100.1
Met0359			194.118	4.87543	107428	18919.4	84288.5	19529.4	81141.8	20382.7	100782	16871.5
Met0360			194.118	1.37967	92680.3	14918.9	97009.8	18561.7	97158.5	12710.2	108644	18194.7
Met0361		M+NH4, M+Na	194.118	0.812183	100071	10124.5	99118.5	13850.7	106046	11435.6	117264	15264.8
Met0362			194.954	0.3608	10040.7	3327.1	9160.9	3978.43	9849.44	3095.39	10114.5	3142.16
Met0363			195.994	0.501717	49018.2	13946.4	43196.3	10431	31154	9102.29	19200.8	6306.68
Met0364			196.063	0.80075	15102.3	2714.31	14376.3	3539.08	12768	3283.56	12029	2577.84
Met0365			196.097	0.815983	6249.94	2522.81	8650.53	5840.47	11331.6	3143.21	9498.29	6121.48
Met0366			196.866	0.594167	127976	15681.5	130612	18319.1	133475	20909.1	149552	26335.2
Met0368			198.165	0.755067	31540.3	9058.65	37729.2	10735.9	20984.8	7536.71	8845.37	2624.76
Met0369			198.548	0.7665	5247.66	2441.63	9623.36	5066.6	5111.92	2650.16	183.323	215.039
Met0370			198.863	0.594167	105017	15865.8	104635	19385.6	110955	19826.9	119345	22409.4
Met0371		M+H-H2O, M+H, M+Na	198.941	0.4979	1.77268e+06	286463	1.99912e+06	307823	1.94842e+06	200775	1.94924e+06	191279
Met0372			199.033	0.781717	12945.1	1641.79	14662.2	3246.34	8661.84	1831.85	3498.91	631.294
Met0373			199.991	0.597967	4309.83	1391.77	2240.58	734.752	2280.45	853.713	1445.53	740.001
Met0374			200.859	0.578917	22307.7	6102.16	20808.9	8407.62	24559.7	4742.12	26281.4	6593.56
Met0375			201.031	0.7132	9634.45	5663.87	7392.47	3583.92	6235.19	3113.66	4984.65	3641.68
Met0376			201.123	0.808367	4876.79	850.537	4059.85	1617.07	4232.64	1300.64	2386.36	1369.43
Met0377			202.086	2.5822	937.681	569.916	599.927	535.547	269.932	271.063	232.643	354.913
Met0378			203.013	0.793133	4158.67	704.672	3161.31	784.82	2737.18	747.631	1853.31	657.528
Met0379			203.048	1.33302	1755.29	910.924	2117.84	597.344	2699.71	1373.5	2941.48	1279.63
Met0380			203.049	0.8198	17543.4	3683.5	9812.87	2317.98	11079.1	2908.8	6556.25	2059.09
Met0381			203.053	0.609383	135866	19959.7	123895	29399.6	165472	36574.7	176037	30711.9
Met0382			203.15	0.701783	28092.2	4645.97	34666.1	7611.96	38254	7568	43703.3	9100.39
Met0383			203.223	0.436983	2.35452e+06	185587	2.14816e+06	278336	1.77152e+06	229848	1.53299e+06	147475
Met0384			204.087	0.812183	19361.7	2571.55	16747.9	2096.82	13785.9	2238.45	11147.4	1841.02
Met0386			204.957	0.529333	44075.3	9747.03	38816.9	10545.4	31382.7	8222.97	22431.6	4717.11
Met0387			205.069	0.617	9.67603e+06	1.08972e+06	8.27328e+06	1.07324e+06	6.6153e+06	800798	4.45629e+06	612173
Met0388			205.147	0.617	35663.4	8983.79	23663.5	7738.44	14109.9	3502.49	5753.72	1916.95
Met0389			206.894	0.586533	93631.4	15090.9	93257.9	18023.9	94280.9	19297	93838.8	19935.7
Met0390			207.014	0.597967	6212	1729.51	6929.87	1777.05	6321.52	1314.04	4695.87	1800.13
Met0391			207.112	1.69658	1314.75	711.768	1021.87	512.442	1581.37	844.062	1993.16	885.859
Met0392			207.985	0.364617	12600	4673.85	12977	3867.05	12511.5	3378.99	13071.4	4335.6
Met0393			208.891	0.586533	54581.7	8936.38	54199.9	11667.7	55477.5	10356.5	53893	11510.7
Met0394			210.05	1.48245	23637.9	9077.27	30811	10575.4	28406.1	7968.6	31541.5	5792.49
Met0395			210.11	2.69258	9545.62	9042.78	10553	8122.8	6651.25	8148.12	4737.75	2175.36
Met0396			210.139	0.751267	0	0	0.0137324	0.0411973	0.42748	1.28244	0	0
Met0397			212.043	0.628417	305.085	338.064	146.112	174.772	56.9992	77.2953	45.8922	137.677
Met0400			213.031	0.8198	4078.22	1970.49	2885.3	970.832	2649.22	588.761	3041.82	768.229
Met0401			213.126	0.815983	8689.51	1160.06	7411.4	1568.66	6682.89	1536.15	5275.21	1543.63
Met0402			213.16	2.90007	516.247	635.843	419.17	402	495.729	513.677	164.917	254.532
Met0403		M+H-H2O, M+H, M+Na	214.007	0.6132	1.07318e+06	164756	1.16425e+06	194378	1.00708e+06	166222	806119	131907
Met0404			214.071	0.79695	25604.1	3534.49	27076.7	6639.84	29013	5171.06	29778.4	6671.29
Met0405			214.14	0.46745	46839.2	7355.62	44382.7	9351.49	33672.4	5119.21	18814.2	2732.17
Met0406			214.252	4.96395	14413.2	2720.94	13031.7	2516.79	13794.8	3825.28	12328.6	2762.37
Met0407		M+H-H2O, M+H, M+Na	214.917	0.501717	635993	164439	818358	177359	915742	129886	1.26146e+06	161626
Met0409			215.049	1.4558	182.315	180.327	166.625	180.014	53.9206	55.9611	144.371	162.542
Met0410			215.049	1.63948	151.402	175.216	245.879	285.482	130.232	107.298	103.924	159.468
Met0411			215.126	2.51652	5006.38	1928.86	4703.39	2734.26	5747.28	1956.07	5462.2	1691.7
Met0412			216.923	0.586533	114142	22408.4	113063	23663.2	107865	23439.2	105606	23720.5
Met0413			217.099	2.32505	12808.5	4097.6	14724.9	5704.74	17690.1	5507.43	17381.5	3437.47
Met0414			217.105	1.59	86815.4	28458.4	81438.5	22516.1	86379.7	13857	80685.6	13154.8
Met0415			217.108	1.74712	20761.2	7972.28	19816.9	7247.33	18400.1	5410.49	19368.8	6315.65
Met0417			217.154	2.12233	3668.8	2254.17	2980.9	1620.09	3793.69	2074.19	1910.74	1857.28
Met0418			218.546	0.793133	11910.5	15121.8	7919.04	4231.08	5703.06	2937.15	5648.99	3036.24
Met0419			218.92	0.586533	30285.8	6999.44	28529.9	8244.4	27056	6569.27	26323.8	6058.07
Met0420			219.083	0.59035	22081.1	8184.2	20879.8	7217.22	21194.2	7777.71	17495	5499.59
Met0421		M+H, M+Na	219.096	0.812183	15179.7	3452.76	15504.3	4429.53	12001.2	2879.29	9343.22	2127.53
Met0422			220.935	0.529333	35770.6	10366.6	38380.1	8690.42	39283.5	7984.86	49357.3	9068.3
Met0423			221.042	0.628417	90764.6	16248	86073.9	19029.4	76789.1	18322.5	55937	10842.6
Met0424			221.074	4.46238	891.088	616.717	8814.5	10638.5	483.433	532.829	3605.22	4635.58
Met0425			222.03	0.601783	15051.1	3376.62	11154.5	2355.18	8950.87	3188.11	6031.79	1583.99
Met0426			222.655	0.808367	487.395	366.274	394.271	357.089	355.847	337.022	198.51	300.173
Met0427		M+H-H2O, M+H	222.907	0.4979	118414	16315.2	117354	22890.3	98186.3	12134.3	83032.7	9623.68
Met0428		M+H, M+NH4	223.011	0.7132	10691.9	8381.25	6877.98	2782.55	5852.29	3205.37	6029.63	4841.02
Met0429		M+H-H2O, M+H	223.99	0.501717	1.65489e+06	225998	1.48486e+06	256423	1.19772e+06	177612	787722	110119
Met0430		M+H, M+Na	224.904	0.509333	92547.9	10804.5	92046.6	16783.2	78583.9	10026.8	68133.6	8759.72
Met0431			226.119	1.35967	3404.38	1222.4	5338.77	2599.95	4050.63	2321.27	2068.7	1474.42
Met0432			226.146	3.50838	1318.84	809.967	27482.8	26124	605.449	866.912	3518.33	5285.37
Met0433		M+H-H2O, M+Na	226.902	0.501717	71297.1	16834.1	77336.9	17621.8	72724.7	14223.3	76287.8	13856.5
Met0434			226.952	0.586533	32446.8	8144.57	31595.7	9305.73	30430.5	7340.41	30318.1	7566.15
Met0435			226.952	0.54075	1.24297e+06	151377	1.14488e+06	173400	1.22408e+06	165293	1.2794e+06	196497
Met0436			227.057	0.793133	46988.5	13807.4	44051.2	8843.65	53994.7	12017.3	52841	12961.8
Met0437		M+H, M+Na	227.079	1.99193	52822.9	10363.8	62115.6	16034.4	59572.9	9948.08	52721.1	11841.3
Met0438			227.108	0.812183	19807.1	2763.36	17978.8	3789.62	16120.4	2827.53	13194.6	1934.3
Met0439			227.154	3.50838	9840.06	6298.74	144489	135944	3444.14	4970.62	17709.9	25561.9
Met0440			227.176	3.0763	81.3271	165.735	0	0	0	0	45.1802	85.3812
Met0441			228.037	0.594167	20856.1	5419.13	13181.2	4138.75	8264.7	4750.84	3574.18	2229.98
Met0442			229.119	0.793133	37391.1	6791.1	54164.7	12769.2	59249.6	12823.3	56179.6	13616.7
Met0443			229.152	1.95387	22178.5	5008.46	22971.7	10910.3	16818.4	7522.18	12464.3	7742.93
Met0444			229.975	0.789333	4796.92	1554.11	3889.8	1355.77	3200.87	1493.28	3143.74	1350.26
Met0445			229.98	0.617	25018.8	4667.54	27099.6	5007.86	21864.2	3528.03	15459.2	3405.19
Met0446			230.068	0.620817	3240.28	1003.1	2997.19	842.242	2359.44	1157.52	1433.62	590.247
Met0447			230.117	0.47125	8310.45	3153.44	12749.2	4081.14	9380.5	2081.92	10279.3	3971.39
Met0448			230.167	0.747467	68.7738	86.2703	132.677	187.03	105.603	155.412	39.922	59.5088
Met0449			231.044	0.812183	77450.1	48485.3	52823.4	15187.6	61542.1	14499.6	139393	142552
Met0450			231.048	0.736033	7350.15	1546.64	10197.1	4196	8095.82	3730.76	11009.7	1988.58
Met0451			231.065	0.620817	18606.3	4568.47	15086.1	2704.88	12455.8	5797.93	8281.95	2730.48
Met0454			232.083	1.19502	8361.33	2379.35	9582.7	2857.47	8590.59	2201.05	6519.65	1194.13
Met0456		M+H-H2O, M+H	233.059	1.98433	2873.18	2283.94	5763.64	2501.11	4641.64	4258.46	4752.35	4113.58
Met0458		M+H-H2O, M+H	234.044	1.12648	91247.9	23770.5	140010	38291.5	40781.2	11469.1	5760.92	2859.9
Met0459			234.067	0.74365	7501.22	2990.13	10715.9	5403.9	5260.27	2725.16	6613.6	2364.41
Met0460			235.108	1.82348	145.29	198.534	149.202	258.846	64.9179	110.087	7.71039	23.1312
Met0462			237.123	2.15278	4333.38	3187.76	3315.32	1835.33	3555.18	2494.18	1382.8	1299
Met0464			238.04	0.815983	10003.9	2573.91	10074.3	3259.12	4776.05	2094.4	4979.91	3731.92
Met0465			238.885	0.501717	37938.7	6902.58	46284.9	9781.58	47040.9	6962.99	61975.6	10713.7
Met0466		M+H, M+Na	239.089	3.23715	34107.3	11097.2	30851.6	12630.4	25878.7	9778.25	40868	20744
Met0467			239.967	0.501717	36545.7	7176.82	42103.3	8139.26	40980.4	6409.58	43907.9	5860.73
Met0468			240.05	0.8198	8914.52	1927.79	6072.11	1605.67	5502.62	866.231	4576.14	1416.31
Met0469			240.05	1.31017	7886.31	2186.13	4998.53	1792.54	3834.43	1546.83	1893.32	874.139
Met0470			240.232	4.88303	7607.02	2178.9	10160.3	5145.33	6037.85	3194.52	6987.08	2882.37
Met0471		M+H, M+Na	240.881	0.494083	38137.1	9198.51	48369.2	11525.9	51878.9	7387.02	71246.3	10921.5
Met0472			240.954	0.4979	116165	44634.6	98401	31783.9	78189.3	18328.7	54450	9725.44
Met0473			241.155	0.815983	80019.5	12448.9	55132	11415	44514.4	6848.1	29711.5	5002.1
Met0474			241.549	0.8198	16719.7	21886.5	11315.8	8317.61	1334.04	1857.47	485.827	439.407
Met0475			242.052	0.755067	288150	146247	274441	114381	222231	75415.6	204383	59233.2
Met0478			242.562	0.80075	5451.24	5542.47	1824.92	735.648	3436.81	1444.88	27570.4	36940
Met0479			242.642	0.804567	4915.35	2331.07	4603.47	2904.76	6673.19	2246.16	8290.66	5271.47
Met0480			242.926	0.54075	119127	15364.8	104070	17586.9	100605	14729.8	93675.3	15544.4
Met0481			243.08	2.46685	0	0	0	0	6.08073	18.2422	0	0
Met0482			243.088	3.3247	5937.63	4521.39	8172.43	3749.48	10113.1	3955.61	11665.5	3898.21
Met0483			243.134	1.83872	31339	11104.1	27998.1	15264.4	20070.2	9630.59	12542.1	8476.06
Met0484			243.134	1.728	16959.2	6138.08	13335.1	6167.94	10502.7	4145.22	3901.16	2392.86
Met0485			243.134	1.60142	33086.9	7494.94	26093.7	5849.64	20091.6	4641.08	10743.7	4361.79
Met0486			243.142	0.808367	11220.7	2415.05	9544.7	2915.99	8650.49	3194.07	7074.76	1750.8
Met0488			244.263	4.92588	6748.03	2562.76	6965.53	2031.41	7255.56	3365.76	5795.97	700.262
Met0492			245.078	0.52075	2694.59	2253.97	3251.94	1897.65	3644.57	1689.35	3578.32	2108.03
Met0497			246.09	0.4484	17222.6	3135.67	16911.5	2781.22	16840.6	2419.07	14562.1	2450.9
Met0498		M+H-H2O, M+H, M+Na	246.095	0.732233	381317	68113	318240	66295.1	266864	49961.1	186945	21712.4
Met0499			246.181	0.605583	25078	6227.01	19032.2	5647.65	14704.5	5266.31	11414.1	3072.42
Met0500			246.868	0.63985	6099.14	2806.81	7697.94	3986.95	9273.32	3932.72	17182.6	5266.82
Met0501			247.057	0.812183	38235.1	22588.6	23967.9	5103.17	23497.1	4587.22	18970.3	10646.6
Met0502			248.145	0.812183	99278.5	28299.1	116279	60813.2	68823.9	23303	32211.9	17657.1
Met0503			249.054	0.8198	77830.2	36560.5	71008.2	16704	50969.9	8104.35	38668.7	7455.21
Met0504		M+H, M+Na	249.109	0.789333	246253	28050	279935	56519.7	183714	36919.4	78082.1	14429.7
Met0505			250.093	1.43677	3108.68	1641.39	4746.14	2895.56	2472.3	1423.27	1396.33	572.371
Met0506			250.094	0.732233	27884.4	5347.66	41924.9	12382.9	37604.4	5311.23	28034.6	4651.41
Met0507			250.094	0.624617	149692	43926.4	200738	53729.7	182564	53904	169158	54607.6
Met0508		M+H, M+Na	250.178	4.88685	517774	86980	474120	109724	460821	114124	529983	148058
Met0509			250.95	0.52075	3783.94	1248.75	3476.88	745.192	2681.53	724.222	1842.31	782.84
Met0510		M+H-H2O, M+H, M+NH4	251.071	0.808367	6.41233e+06	1.14295e+06	9.15498e+06	1.22502e+06	3.03476e+06	570021	379190	141362
Met0512			251.207	0.808367	34077.5	13614	76955.8	17325.5	3167.74	1835.96	65.5243	133.303
Met0513		M+H-H2O, M+H	252.159	2.65833	7663.2	11063.2	41728.3	34362.6	44587.3	32454.6	37540.3	31114.9
Met0514			254.824	0.643717	8969.16	5941.88	11139	7353.58	11094.9	8589.23	21109.2	9628.57
Met0515			254.824	0.594167	174298	27725.4	174923	34320.1	185599	32170.5	201227	36804.2
Met0516		M+H, M+Na	254.9	0.548367	283523	44159.8	266643	45553.8	272148	47707	264943	46688.6
Met0517			255.041	1.97672	266.651	404.204	979.255	852.792	713.393	817.463	156.753	171.398
Met0518			255.94	0.509333	58156.6	19163.3	55400.9	17164.6	51629.1	13455.5	46562.5	9181.66
Met0519			256.821	0.643717	10433.3	7532.45	13922	9875.7	14572.2	11609.7	28874.1	14405.7
Met0520			256.822	0.594167	239689	38206.5	240345	47066.7	257299	44860.3	275371	52867.4
Met0521			257.1	2.42878	1429.13	2064.09	5935.27	6420.34	9493.01	6674.14	6234.93	4910.49
Met0522			257.14	0.440783	38394.2	6997.96	31073.2	6490	26150.9	5894.64	23025.6	8032.87
Met0523		M+H, M+Na	258.025	0.755067	33100.7	13973.8	28649.4	10165.1	21586.8	6285.1	17341.2	3159.94
Met0525			258.818	0.643717	4422.65	3261.66	5111.28	3570.67	4804.07	4262.82	10682	5275.05
Met0526			258.818	0.594167	96612.4	16043.3	95389.9	20477.4	103917	18458	111188	21059.2
Met0527			259.039	0.808367	14729.3	3576.24	8335.31	2996.05	9151.26	3038.78	6888.44	1818.75
Met0529			259.142	0.51695	3219.26	1351.92	1435.39	918.95	9311.9	9180.4	18688.3	17133.7
Met0530			259.142	0.463633	17366.2	4332.42	15508.1	3967.67	15847	5246.66	20710.7	13472.7
Met0531			259.201	3.14863	6091.08	3835.96	3500.19	2993.86	2193.3	1878.93	1265.49	1217.29
Met0532			260.02	0.720817	12606.7	2008.86	8218.6	4358.63	6012.84	2163.22	2487.2	966.389
Met0533			260.186	2.91165	80982.9	14240.1	63490.6	18424.4	42175.5	8881.14	23078.4	5976.95
Met0534			260.196	0.808367	19687.2	5027.39	14895.3	6192.86	13599.5	5623.38	9240.51	4907.53
Met0535			260.197	0.632233	19077.8	5840.34	44808.8	10440.7	63603.6	15197.5	64238	14922.5
Met0536			261.022	3.08012	9117.43	13415.1	8922.41	6806.24	21930.7	26153.3	27772.8	38308
Met0537			261.132	1.85393	35922.3	9402.4	24492.1	11690.6	29334.5	8206.54	30096.9	12129.7
Met0538			261.144	1.41773	1373.26	687.278	2676.21	2063.12	1540.93	951.058	474.035	494.95
Met0540			261.145	0.815983	41535.9	10926.3	38229.4	14227.1	30501.8	12278.9	22459.6	12238.9
Met0541			261.157	3.49697	6864.58	8315.79	28527.6	23226.9	26842.9	15438.4	28392.4	21779.8
Met0542			261.16	2.42498	794.362	506.491	578.45	743.601	737.869	510.05	472.741	472.707
Met0543			262.907	0.556	58134	11995	63119	14059.5	61490.6	14512.5	66196.8	13873.6
Met0544			262.907	0.609383	160846	24524.2	147454	25359	154560	26799.9	159567	21967.1
Met0545			263.141	2.28698	16796.5	6737.47	12550.3	9192.4	8212.86	5613.78	4571.09	4939.39
Met0546			263.146	0.444583	130897	21373.8	118037	29082.4	123057	31935	117582	22465.4
Met0547			263.147	0.674167	6678.04	2610.28	3807.58	2100.3	2598.8	1391.25	962.8	649.776
Met0548			263.933	0.501717	74996.5	12997.7	73186.1	17103.7	59482.5	11803	49981	8189.93
Met0549			264.853	0.586533	42225	8991.56	41573.6	11186.1	41282.9	10441.7	40407.6	10732.5
Met0550			265.155	2.17182	6350.49	3887.95	4369.42	3881.2	2027.79	1413.37	1191.14	1516.11
Met0551			265.155	2.32505	5103.65	3451.24	4486.29	4340.88	2631.85	2566.01	1146.46	1276.91
Met0552			265.176	1.68897	1589.53	1289.64	1170.04	867.137	526.493	663.939	218.769	380.015
Met0553			265.176	1.78137	2747.93	2020.02	3286.89	3384.31	1718.88	1565.83	1559.38	2459.65
Met0554		M+H-H2O, M+NH4	265.931	0.509333	85605	14021.5	88346.5	19440.1	85974.7	13857.3	90803.8	12527.8
Met0556			266.878	0.605583	68508.3	25626.7	71574.1	18510	72823.1	21236.5	79982.1	20330.6
Met0557			267.024	0.732233	283.646	348.735	293.97	314.366	204.189	218.449	160.957	150.038
Met0558			267.146	0.812183	17008.2	3942.96	15082.2	3985.25	18063.3	6455.06	20974.4	4881.68
Met0559			267.929	0.505517	30272.7	4963.96	27341.4	7884.66	23233.1	4601.55	19609.2	4744.88
Met0560			268.105	0.812183	9613.11	1379.94	8198.94	1979.33	8614.35	2958.24	12251.3	3126.13
Met0561			268.948	0.4979	347250	86566.7	277166	70775.1	200028	38413.3	106846	18734
Met0562			269.201	4.50045	957.074	1283.65	47724.9	44939.7	405.544	736.081	7346.34	11197.2
Met0563			269.568	0.815983	4668.12	6564.4	1149.92	716.811	1516.8	1599.95	30706.1	44027.9
Met0564			270.059	1.23023	13272.9	12118.7	7090.3	1958.33	4570.86	2418.05	2259.75	3219.16
Met0565		M+H-H2O, M+H	270.06	0.8198	69382.6	27609.2	53472.3	18571.4	46488.4	8090.96	55357.5	52945
Met0566			270.192	2.1642	507.875	645.019	263.239	308.22	232.314	363.967	91.7901	216.031
Met0567			270.798	0.582717	21467.3	5850.4	18358.1	8149.8	19584.1	7267.96	15660.8	7033.94
Met0568			271.198	0.463633	38229.5	10512.8	30940.1	11823.4	17503.8	6225.24	10018.8	3552.76
Met0569			271.965	0.624617	191357	35426.9	230545	61920.8	222993	57396	202099	41891.4
Met0570			272.171	0.789333	60701	11428.6	36829.4	10383.5	29442.9	7404.42	19853.6	5040.94
Met0571			272.795	0.582717	28061.2	6577.58	28985.2	11043.2	28345	5474.04	22885.3	9172.95
Met0572			272.945	0.529333	221066	39940.8	185192	45132.3	157471	30739.6	115621	23564.3
Met0573			273.052	1.12648	35351.3	16103.6	69754.2	23473.8	11711.8	5188.18	190.243	269.92
Met0574			273.053	0.8236	70579.7	26904.5	94415.9	30020	50096.6	12921.8	25486.8	8247.99
Met0575			273.091	3.08012	8398.12	4358.33	9533.87	3344.52	15719.5	10226.9	19275.2	18153.6
Met0576			273.167	3.12578	6898.53	4208.62	11917.8	5930.51	14204.5	4790.16	16848.6	4911.01
Met0577			273.962	0.624617	52808.6	9054.55	61128.1	15555.8	59603.2	14817.6	53380.5	10933.5
Met0578			274.018	0.674167	17343.9	3207.11	11326.6	3176.41	9828.46	2023.85	6232.48	1226.07
Met0579			274.187	0.747467	21939.4	7940.25	16301.9	7796.16	13946.2	7568.06	9204.87	6417.2
Met0580			275.567	1.26068	3015.96	3044.13	798.958	742.577	4375.03	1735.59	26337.5	33216
Met0581			275.568	0.815983	4293.97	4635.28	663.018	580.939	6223.31	3880.02	74934.2	98782.5
Met0582		M+H-H2O, M+H	276.071	1.31017	44274.1	6839.25	30611.1	5779.21	20071.9	6820.23	11669.9	3122.79
Met0583			276.119	0.685583	5726.27	1380.21	10749.4	5046.39	11127.4	3789.59	9335.85	3231.39
Met0585		M+H-H2O, M+H, M+NH4	277.104	0.79695	947284	114447	1.26361e+06	295013	1.41009e+06	289089	1.62517e+06	351539
Met0586			277.118	2.05762	3137.49	2215.05	3295.18	2077.1	1945.14	1856.1	624.058	566.949
Met0587			277.668	1.58618	0	0	0	0	0	0	17.3648	35.3371
Met0588			278.161	0.812183	2614.33	576.094	2288.31	819	2692.67	1509.63	2072.57	996.18
Met0589			278.573	1.23023	46565.1	42811.1	26060.7	7834.4	19835.4	6496.16	8011.26	11573.3
Met0590			278.573	0.812183	104030	96802.4	51687.6	13317.1	49217	17835.1	30455.8	44938.9
Met0591			279.17	2.53175	4088.6	1416.84	3971.39	1777.25	2973.2	1530.65	1644.76	1623.75
Met0592			279.17	2.96113	6179.9	1410.87	4770.42	2028.24	4137.77	1417.06	2053.57	1369.39
Met0593			279.17	2.60883	11925.8	4785.74	9419.07	5141.28	7604	3654.27	4574.23	3299.55
Met0595			280.899	0.705583	3528.61	786.993	15002.8	6206.14	13209.1	3028.38	6780.94	3149.68
Met0596			280.961	0.885467	21555.4	6621.03	26214.1	8115.77	25883.4	8379.5	20885.3	7313.29
Met0597			280.961	0.777917	6658.05	1979.81	9135.54	3163.98	10177.1	3161.31	9802.43	3796.39
Met0598			280.963	0.73985	5874.46	2280.52	9636.93	4490.26	10285.5	4618.01	6834.93	2957.58
Met0599			281.149	1.58618	12618.5	5307.15	9669.54	5667.84	7845.37	3825.74	3672.47	2268.88
Met0600			282.142	2.00337	9082.14	2402.93	8100.73	2995.82	7015.41	3431.05	4850.91	1969.9
Met0601			282.187	1.9653	369.005	169.875	295.6	211.942	234.224	182.433	259.303	279.529
Met0602			283.129	0.831217	7552.04	2371.49	6989.24	3255.88	6206.39	2805.33	5022.49	2748.41
Met0603			284.926	0.4979	203148	56267.1	213584	62511.5	182328	34518.5	135755	26062.4
Met0605		M+H, M+Na	285.129	0.674167	23135.7	6011.76	14680.7	4246.11	10220.1	4332.5	7308.51	5580.58
Met0606			285.703	0.74365	0	0	0	0	0	0	0	0
Met0607			285.996	0.594167	21184.2	5011.21	14471.3	3355.57	11244.6	3148.53	5323.1	2413.83
Met0608			286.056	0.8198	19617.1	4112.85	15454.5	3578.47	13760.5	3773.02	12479	4241.66
Met0609			286.056	1.31017	18036.5	3314.48	13246.7	2602.93	8090.66	2268.81	4687.52	1705.86
Met0610			286.105	0.728433	17028.8	4892.29	39154	11527.8	31278.5	10795.6	40318.3	6079.77
Met0611			286.926	0.789333	6552.02	2227.5	4985.02	1732.34	4198.54	1802.52	3643.47	1775.53
Met0612			287.175	0.46745	9821.08	4066.23	10730.4	4460.22	7974.97	2686.88	7498.06	2590.6
Met0613			287.939	0.624617	25614.6	6816.21	28594.8	11186.8	24172.1	6746.05	16744.7	6273.06
Met0614			287.993	0.597967	5735.72	2346.48	3743.46	1531.32	2737.24	1160.27	1559.58	588.005
Met0615			288.203	1.2074	5869.3	2904.41	4921.96	3213.14	3613.74	3050.9	1212.99	1375.51
Met0616			288.203	0.812183	67458.6	18514	55797.6	23454	54094.9	24363.7	37433.9	22075.4
Met0617			288.289	4.87543	19782.9	4782.75	18465	6328.26	20223.5	9110.81	41992.8	28460.6
Met0618			288.289	4.91827	57805.8	12686.8	64361.7	9044.65	74312.6	20971.6	114823	65894.1
Met0619			288.289	4.96395	56899.7	25311	67721	15747.5	96200.2	36789.9	155587	107786
Met0620			288.679	0.812183	87.1654	174.675	25.9392	77.8177	0	0	0	0
Met0621			288.861	0.601783	85851.4	42378.1	89613.4	26977	92156.8	32152.1	109375	34215.7
Met0622			288.922	0.529333	182583	38423.8	197338	41816.8	198408	33800.2	237675	42657.9
Met0623			289.049	1.5167	444.225	382.201	263.815	343.639	146.836	193.186	135.036	115.663
Met0624			289.94	0.605583	11817	3191.75	11324	3613.38	9514.76	3782.54	4825.48	1857.38
Met0625			290.08	1.20358	18465.4	6570.51	12799.3	6194.98	17812.7	7754.23	9106.16	7705.51
Met0626			290.152	2.17943	79.777	119.588	15.2014	45.6042	36.1273	108.382	124.325	173.124
Met0627			291.065	1.20358	27933.5	9248.4	22444.4	9696.81	26235.5	8814.94	18817	9687.81
Met0628			291.066	0.812183	548372	127432	433146	115995	541853	148941	481962	162879
Met0629			291.119	1.42153	143.583	108.428	113.378	216.298	89.2953	112.653	82.8853	102.529
Met0630		M+H, M+NH4	291.119	0.815983	17591.5	4437.1	16261.2	3192.54	13247	4069.05	12091.9	3867.07
Met0631			291.64	0.444583	61298.5	8933.04	51294.3	11177.8	59375.3	14775.1	55398.8	11285.2
Met0632			292.141	0.444583	10522.3	2067.35	9077.86	2392.35	10067.9	2722.98	8476.55	2770.98
Met0633			292.175	1.68897	123.813	175.422	30.7667	92.1619	89.7382	136.823	95.3749	122.411
Met0634			292.175	1.54052	2040.03	1415.88	2000	1296.27	1447.45	1047.95	791.65	809.627
Met0635			293.009	0.789333	13347.5	1939.56	10818.5	2247.64	9489.42	2333.47	7190.75	2071.23
Met0636			293.147	2.6469	61.939	146.842	2243.08	3133.44	844.66	922.599	1973.28	2563.22
Met0637			293.671	2.40595	0	0	0	0	0	0	0	0
Met0638			294.181	0.812183	8210.61	3167.68	5899.52	3085.46	6610.9	3375.47	4318.83	3255.37
Met0639			294.215	0.74365	274.242	308.137	102.882	185.398	189.861	242.27	136.199	209.495
Met0640			294.94	0.54075	56071.3	7087.05	48371.3	9135.57	53408.7	7002.27	58112.8	10047.2
Met0641			295.093	2.03	9956.45	2514.53	10847.2	4023.71	12556.4	3122.26	11154.7	5059.13
Met0643			295.129	2.19465	15202.7	5291.69	14422.7	6589.66	14771.3	6685.99	13305.6	6813.96
Met0644			295.129	1.5167	21505.6	10184.9	17618.7	8958.86	12863	6067.6	4982.59	3849.5
Met0645			295.165	2.0262	31733.2	13904.6	23684.8	13257.1	19400.5	9324.62	12066	9533.63
Met0646			295.165	2.25272	13259.3	6083.57	9691.11	7879.06	6784.81	5018.69	3698.24	3728.13
Met0647			296.066	0.605583	11814.4	4425.62	8919.8	3115.83	10177.8	3186.84	9245.11	2976.05
Met0648			296.158	1.78898	28220	11296	14471.7	9089.64	14164.1	8696.28	4067.05	3562.49
Met0649			296.158	1.91962	32141.3	16292.6	26500.6	14082.3	19749.2	7159.17	11312.7	5284.34
Met0650		M+H-H2O, M+Na	296.943	0.494083	221899	46805.5	179374	45336.9	123381	24960.5	55509.7	13868.8
Met0651		M+H-H2O, M+H	296.954	0.732233	18771.7	5624.4	23740	9916.55	19960.8	3524.49	17056.5	3886.94
Met0652			297.091	3.58555	28.564	85.6921	176.175	352.618	68.3576	205.073	24.0957	72.2872
Met0653			297.126	2.3593	3555.03	2585.89	3414.43	2558.94	2471.01	1985.59	834.412	857.223
Met0654			298.053	0.781717	24761.2	18559.7	18044.7	10117.5	20777.7	7444.73	16570.4	12810.4
Met0655			298.053	1.23023	12472.5	11862.1	6596.09	2523.42	4549.44	2914.15	3004.41	4464.25
Met0656			298.053	0.697967	18804.5	17315.3	8245.13	2912.91	17095.6	7483.98	38196.8	42849.9
Met0657		M+H-H2O, M+NH4	298.097	0.620817	51215	10614.4	66116.8	18683.4	62104.9	14915.9	57096.9	15142.2
Met0658			298.097	1.83872	167281	74533.7	131469	80010.9	130354	76598.7	76936.7	61349.2
Met0659			298.097	1.94245	296114	107301	385324	173415	301348	146276	272909	132203
Met0661			298.57	1.26068	3865.7	4422.19	385.502	502.532	3923.91	2039.71	27965.7	36368.3
Met0662			298.57	0.815983	3738.57	5076.68	382.382	438.88	5186.63	3389.38	80397.8	109965
Met0663			299.085	0.79695	120106	26866.6	135080	43987.1	153122	49599.6	190134	50496.6
Met0664			299.184	1.9158	2005.59	785.693	1232.04	919.948	1150.33	777.569	554.087	354.074
Met0665			299.184	1.99575	467.495	390.221	989.14	624.67	806.561	516.033	183.606	241.638
Met0666			299.187	0.808367	29615.2	6101.15	19307.6	5941.55	21527.2	6784.03	16041.7	5688.43
Met0667			300.198	2.40595	2903.41	1146.28	2188.29	2031.08	2015.18	1912.19	3923.98	3712.83
Met0668			300.898	0.544567	44757.9	12747.4	44677.3	13168.9	44947.7	10233.1	39771	9436.09
Met0669			300.9	0.501717	38165.8	7800.47	41186.9	9284.89	38724.9	8201.28	35195	9893.01
Met0670			302.139	0.812183	17386.3	3064.97	13796.5	3464.4	14537.1	4441.47	11008.2	2033.12
Met0671			302.213	0.681783	0	0	11.1586	33.4758	0	0	0	0
Met0672			302.881	0.697967	2701.1	1256.75	16183.9	6926.03	12821.6	3794.93	5667.05	3116.12
Met0673			303.121	4.7184	8228.52	4194.76	7618.78	3259.8	5288.21	4020.97	8973.4	4723.78
Met0674			303.148	0.440783	74421.6	11261.3	58411.8	7739.58	48907.1	8452.1	41234.9	6918.84
Met0675		M+H-H2O, M+H, M+NH4	304.162	0.808367	30174.2	6699.64	21628.2	7755.51	18833.1	7472.92	13763.1	7964.69
Met0676			305.157	2.09948	6735.63	6081.73	8311.34	6383.85	8079.93	4110.61	16632.4	17497.8
Met0677			305.157	2.1642	301.373	707.071	43.8023	131.407	50.7066	152.12	75.8171	156.096
Met0678			306.16	0.79695	4428.77	2458.89	3677.81	2844.29	3964.58	2618.84	3745.59	2111.19
Met0679			306.872	0.556	392085	71109.2	391138	70820.2	391498	74691.1	395137	74864
Met0680			307.096	4.8031	24940.8	6023.54	20217.9	9357.29	22628	6667.11	24755.6	7056.21
Met0681			307.115	2.8382	17237.5	4716.7	15528.9	5984.19	15468.4	4609.53	16138.9	6241.1
Met0682			307.584	1.26068	10007.1	8327.38	1923.25	1862.54	12816.2	2895.06	63697.4	74862.1
Met0683			307.585	0.815983	11599.5	13620	2300.48	1647.19	20374.4	8810.15	172499	222350
Met0685		M+H-H2O, M+H	308.187	0.808367	50318.3	11320.9	39739.8	11465.4	45530.4	14954.4	45900.3	13923.1
Met0686			309.127	3.14863	429175	91124.3	384391	121585	442830	138982	403505	166217
Met0687			310.09	1.19502	69574.5	14217.7	56978.5	13754.4	65253.3	18505.7	46978.5	18947.4
Met0688			310.178	0.808367	22415.7	4840.73	18237.9	7134.94	20172.4	8136.08	13638.7	5437.09
Met0689			311.142	0.486483	29007.3	5455.23	31862.4	9238.33	22259.6	6685.7	20158.4	7322.98
Met0690			311.984	0.6132	165408	26705.1	168548	31682.1	145560	27214.5	112868	17622.1
Met0691			312.783	0.578917	18898.8	5088.69	16583.9	6129.64	19886.1	6945.64	23212.6	8716.87
Met0692			312.859	0.559867	10065.9	3430.2	9001.6	3528.45	7652.68	3589.92	6167.06	3465.86
Met0693		M+H-H2O, M+Na	312.921	0.501717	333650	61283.2	348351	64191.1	302918	31312.2	236837	30624.5
Met0694			313.1	0.827417	829.239	433.068	1153.14	1105.65	623.412	368.844	1707.51	2792.02
Met0695			313.155	2.8382	4456.65	2643.81	5193.15	5222.17	3944.25	3839.52	1096.34	1117.11
Met0696			313.684	1.75092	0	0	69.6901	138.287	55.4618	111.644	102.881	165.177
Met0697			313.684	1.62045	293	307.043	434.172	378.482	518.909	239.384	742.253	565.258
Met0698			313.957	0.7703	10090.8	3755.16	10418	2427.2	12200.4	4090.03	14047.6	4231.01
Met0699			314.18	1.62045	543.304	480.484	490.461	360.907	434.834	435.017	167.073	234.38
Met0700		M+H-H2O, M+Na	314.78	0.586533	44705.2	11191.2	45136.9	12322.7	51169.1	13311.2	48658.9	12670.2
Met0701			315.057	0.793133	6465.35	3605.36	7406.21	2989.91	6538.43	3414.74	5342.94	1615.67
Met0702			315.187	0.812183	9213.07	3126.43	5912.67	3410.55	6945.82	3910.17	2433.4	1723.59
Met0703			316.128	2.3022	11044	4389.93	9243.9	4311.61	7306.4	3753.74	3284.87	2449.65
Met0704			316.212	2.32123	5470.71	1652.21	5255.57	1733.74	3882.05	1830.56	4117.33	1680.04
Met0705			316.248	4.54613	14385	5498.3	6045.49	3179.51	2270.74	2308.47	991.143	747.981
Met0706			316.777	0.578917	11580.3	4443.6	10751	5982.57	15399.5	5573.2	15756.1	9077.47
Met0707		M+H, M+Na	317.981	0.674167	64367.2	19881	57135.1	13381.1	48878.6	12143.4	32494.3	8200.18
Met0708			318.181	2.80013	3031.45	2841.51	1849.79	1465.65	596.923	730.827	668.959	814.451
Met0709			318.937	0.52075	23823.5	6183.68	19346.9	6195.66	15165.2	4175.65	9964.09	3101.34
Met0710			321.131	3.20573	53.5661	160.698	224.468	350.674	1099.93	1022.85	43439.3	54363.4
Met0711			321.664	0.7703	0	0	6.528	19.584	0	0	0	0
Met0713			322.162	0.7665	19.5255	56.3144	21.7263	42.7961	16.4097	37.2331	14.0464	42.1393
Met0714			322.188	0.812183	13830.9	3987.91	10538.4	4830.35	10483.2	4673.84	6689.73	4425.63
Met0715			322.888	0.548367	163594	25766.8	154351	28430.5	158871	25372	156952	26823.7
Met0716			322.971	0.793133	24204.3	6822.42	18882.8	5091.32	16078.2	5237.36	13281.6	5599.08
Met0717			324.06	0.732233	18855.9	4240.57	22923	7067.42	22102.3	7248.48	19263.2	6120.44
Met0718			324.189	2.3593	2101.11	1326.49	1497.63	1592.62	788.193	608.72	597.744	820.389
Met0719			324.809	0.586533	9390.84	4480.78	10841.8	5325.06	11877.1	6445.11	10902.2	6226.07
Met0720			325.028	0.617	51013.9	11966.5	36616.1	8979.78	25717.8	9860.47	13854.2	3965.84
Met0721			327.201	2.26033	3897.68	1573.37	5948.72	6279.71	5508.19	3932.13	4116.09	4248.75
Met0722		M+H, M+Na	328.853	0.552183	91316.5	24753	84703.1	24614.5	85794.2	26147	85111.3	25758.5
Met0723		M+H-H2O, M+Na	328.899	0.501717	165139	44515.9	204768	44145.4	206196	37610.3	224281	48326.7
Met0724			329.092	0.674167	28353.8	13200.2	19764.9	6270.8	12965.2	6305.79	4667.74	2133.67
Met0725			329.15	2.2451	19778.8	7627.29	14019.3	7655.18	10299.4	6554.9	3519.45	2830.82
Met0726			329.15	2.44402	7758.85	5291.95	7642.99	5232.64	4391.87	4321.69	2442.12	2406.53
Met0728			330.073	1.20358	431247	114102	422463	113022	447628	110545	357756	110938
Met0729			330.67	0.7665	0	0	0	0	40.0949	120.285	0	0
Met0730		M+H, M+Na	331.037	0.74365	2545.55	1347.08	2393.49	1542.07	2664.16	1495.09	2510.56	1043.39
Met0731		M+NH4, M+Na	331.208	0.812183	18112.2	4186.21	13566.2	5303.84	12518	5786.66	7411.62	3489.73
Met0732			331.249	4.89447	26675.4	8871.35	23811.9	5865.86	22316.4	9467.58	15620.6	2235.21
Met0733		M+H, M+Na	332.095	0.655133	30105.3	12207.9	32194.8	16365.7	30752.9	10831.2	17548.8	7833.24
Met0734			332.183	1.55193	417.372	435.42	114.583	173.071	129.231	164.215	81.2746	111.579
Met0735			333.176	0.7741	14309.8	4019.53	12537.6	4579.16	9109.83	5063.39	3062.04	2318.62
Met0736		M+H, M+Na	333.966	0.6132	871911	199882	915100	203072	820453	165279	670823	121178
Met0737			334.14	2.41357	1414.71	794.24	1081.21	690.948	802.488	832.02	699.459	395.594
Met0738			334.866	0.556	25474	10276.2	26882.4	9660.1	27432.1	9477.26	27270.9	7621.52
Met0739			334.915	0.52075	13444	3843.08	16062.4	5809.8	15858.5	2711.47	15741.8	2981.1
Met0740			335.095	0.7132	32770.1	11044.1	26120.9	9555.59	23806.5	7989.98	15602.9	6190.81
Met0741			335.107	2.51272	1.00075e+06	192552	963407	260238	1.22409e+06	342592	1.08989e+06	294304
Met0743			338.209	2.53175	28640.8	14767.8	27513.4	14928.3	33753.6	16205.2	18893.5	14288.5
Met0744			338.687	2.66975	0	0	0	0	0	0	0	0
Met0745			338.806	0.5713	22241.5	4827.93	25093	7987.43	24511.2	6374.49	27913.9	6462.91
Met0746			339.192	1.38347	90.8035	138.8	50.8296	109.244	0	0	53.7654	161.296
Met0747		M+H-H2O, M+H, M+NH4, M+Na	339.196	0.808367	37127.9	6021.66	28343.3	8551.17	22710.2	8054.75	16727.4	5841.39
Met0748			339.844	0.552183	16276	5349.12	16018.9	3829.79	16158.7	5236.87	16408.1	5853.34
Met0749			340.802	0.5713	22604.1	6849.73	20299.6	6321.49	24936.4	8397.27	26295.6	5685.37
Met0750			340.93	0.529333	52269	11615	44100.9	10881	34505.4	9315.54	23520.1	8236.39
Met0751			341.1	0.80075	5313.72	2122.2	5029.62	2602.15	3351.8	2075.59	2772.96	1721.58
Met0752			342.065	0.681783	7149.91	3687.26	9964.97	4987.78	10475.9	3582.34	9394.43	3407.14
Met0753		M+H, M+Na	342.971	0.7132	3535.67	3030.58	1936.61	1232.29	1505.56	1308.42	1845.15	1468.17
Met0754			343.049	0.793133	3059.46	2386.76	3190.67	1905.67	4329.18	3242.71	5169.8	2963.31
Met0755			343.207	0.789333	60589.8	16399.7	42288.1	18938.3	34872.3	11870.3	23923.7	9213.21
Met0756			343.233	0.736033	10594.5	3903.87	10682.1	3312.47	8117.53	2550.31	6291.69	1775.87
Met0757			343.864	0.8236	284.79	303.695	324.844	250.822	275.388	382.239	158.721	219.808
Met0758			343.865	1.52432	269.196	354.195	17.4324	52.2972	80.331	162.535	138.526	316.9
Met0760			344.06	0.8236	138259	41458.4	102527	30174.3	86926.5	20188	74499.1	19734
Met0761			344.198	1.52432	5165.54	3198.63	2983.56	2281.42	3024.04	1784.06	815.994	648.646
Met0762			344.279	4.96775	19007.3	5223.21	10241.1	3867.64	5956.44	3332.62	3691.46	1449.15
Met0763			344.877	0.505517	57775.8	18749.9	79316.9	21551.5	88258.7	21586.2	120280	31510.1
Met0764		M+H, M+Na	346.042	0.728433	160074	34008.5	192846	53303.5	183228	35008.9	182380	35747.7
Met0765		M+H, M+Na	347.025	0.789333	21883.1	7578.86	35940	12182.7	34402.7	12214.4	58417.3	17424.3
Met0766		M+H-H2O, M+H	347.219	0.812183	26391.5	3929.11	18595.1	6936.28	16781.1	6491.57	11277.3	4271.63
Met0767			347.995	0.605583	17187.6	4596.87	11027.5	5001.85	7629.65	3630.31	3763.39	2044.37
Met0768			348.07	1.93483	14013.5	4726.95	20084.2	7382.55	17951	5943.08	10463.5	4007.49
Met0769			348.071	0.732233	83466.8	31803.1	111242	44756.2	99025.1	39822.9	80817.4	35884.1
Met0770		M+H, M+Na	348.071	0.808367	346028	92357.2	404480	129612	384665	133277	527077	178418
Met0771		M+H, M+Na	349.939	0.6132	97148.2	24457.5	98671.6	24563.1	80755.5	17863	55209.1	10696.2
Met0772			352.055	1.16075	30817.1	13607.6	36744.4	16040.8	38259.8	19528.7	36986.2	10680.3
Met0773			352.056	0.827417	45947.1	22051.7	39719.8	17575.1	44671.4	24238	37143.5	13434.8
Met0774			352.186	0.793133	4077.07	1556.91	3211.47	2312.15	3987.06	1588.27	2106.08	1078.39
Met0775			352.876	0.556	12077.7	7806.45	11415.1	5143.89	13062.2	4464.65	10001.4	4242.1
Met0776			353.117	3.14483	215112	32739.8	219905	108932	209568	67843.6	182389	75821.8
Met0777			353.209	1.60522	331.292	441.367	125.56	268.309	164.692	218.605	99.1602	233.062
Met0778			353.21	1.4596	577.434	484.115	335.714	458.608	399.608	385.193	314.611	312.439
Met0779			353.863	0.777917	6517.63	4318.94	10026.7	6251.18	10240.3	5967.36	6700.79	3343.92
Met0780			353.863	0.857867	44143.7	21391.7	68386.8	31350.1	60465.5	27830	42820.6	15583.1
Met0781			354.212	1.97672	722.635	953.213	271.285	312.991	226.408	353.558	90.8685	195.567
Met0782		M+H, M+Na	355.064	3.0763	962447	214950	963295	234989	1.15267e+06	353713	1.06586e+06	320852
Met0783			355.074	1.26068	5658.27	4931.91	1373.37	1422.62	7260.3	3630.17	48025.7	62778.3
Met0784			355.074	0.812183	32902.3	16070.6	18829.7	6437.36	35057.3	13059	204286	281023
Met0785			356.917	0.529333	41298.3	12781.2	41765.8	11321.4	38635.6	9247.87	38370.7	11074.5
Met0786			357.088	4.12517	70.5477	211.643	96.6557	289.967	225.566	454.356	76.8162	230.448
Met0787			357.249	0.7094	92522.1	16380.4	70187.9	10344.3	59422.1	16042.4	45535.5	6560.53
Met0788			358.27	3.0763	0	0	0	0	0	0	17.6877	53.0632
Met0789			360.083	0.8236	36844.2	11257.1	28740.9	8669.8	36229.1	12567.8	38462.5	10689.1
Met0790			361.06	0.617	28542.8	4898.21	31592.5	5635.41	22641	3463.23	12745.8	2926.79
Met0791			361.184	0.808367	107200	13911.5	84204	17680.3	67320.6	15660.8	47339.7	9002.12
Met0792			362.011	0.827417	21171.7	7059.98	15987.9	6419.79	21798.4	7836.18	24576.1	6985.64
Met0793			362.785	0.597967	5542.89	2205.42	7261.81	3790.85	8331.37	2145.73	10386.8	2563.56
Met0794			362.785	0.567483	23696.5	6643.1	22214.2	7298.66	23300.5	7125.93	21194	6466.72
Met0795			362.927	0.54075	486926	59713.5	419508	68574.6	459305	60523.3	495221	77896.5
Met0796			363.203	0.815983	4994.89	1658.17	3638.95	2165.57	2754.54	1831.59	1450.42	866.374
Met0797			365.105	0.717	8561.73	5030.87	22952	18516	12388.3	6839.56	10484.4	7430.73
Met0798			365.105	0.66275	15877.3	5757.37	12042.6	6274.41	8522	4767.69	5584.82	2736.92
Met0799			366.217	0.812183	4119.03	1796.47	2391.34	1379.08	2032.01	959.547	1260.17	948.283
Met0800			366.218	0.804567	332.342	514.384	243.027	281.246	613.047	639.322	185.191	321.801
Met0801			366.234	2.90388	3855.64	1951.05	8490.5	5318.04	14323.7	7474.49	10747.5	7468.45
Met0802			366.826	0.601783	4757.87	1552.86	4375.77	2555.95	7228.49	1868	10269.4	2452.31
Met0803			366.827	0.563683	29772.5	7489.22	30345.4	7510.82	29547.5	7507.7	30043.2	6540.47
Met0804		M+H-H2O, M+H	367.081	0.812183	75013	13307.9	74243.2	16258.7	25655.3	11529.9	9579.69	3004.03
Met0805			367.12	0.651333	44025.8	9344.43	27729.7	9761.82	17752.9	6306.12	7529.78	3245.89
Met0806			367.139	0.601783	13521.7	3863.03	5679.32	4276.68	1653.88	1426.71	35.5382	106.615
Met0807			368.145	1.69278	627.307	486.553	176.145	210.568	225.848	318.729	18.6268	55.8803
Met0808			368.146	1.82728	179.419	212.618	128.689	92.5094	216.344	234.316	78.771	105.544
Met0809			368.161	2.586	14434.7	8946.74	10708.1	9100.93	2966.22	2656.72	1526.9	2030.92
Met0810			368.882	0.544567	16598.7	5577.36	17533.1	7052.09	17715.3	8133.53	16746.9	4929.78
Met0811			369.249	0.7665	327934	74112.5	253808	47579.5	187796	41634	131130	21237.6
Met0812			369.729	2.52793	0	0	0	0	0	0	0	0
Met0813			370.07	0.655133	22970.9	15978.6	18743	11225.1	13485.7	5616.16	4270.48	2594.73
Met0814			370.742	0.578917	26633.3	8439.92	23023.9	8709.26	30721.7	8513.73	32739.9	13377
Met0815			371.604	1.31398	0	0	0	0	32.6508	97.9523	1854.79	2425.43
Met0816			371.604	0.8198	0	0	0	0	60.4714	131.942	3842.52	8171.97
Met0817			372.203	0.808367	13816.4	3859.94	10788.5	3184.28	8280.38	2831.46	5499.54	2953.87
Met0818			372.213	1.95387	232.392	321.41	396.201	446.994	162.339	273.159	89.0589	112.608
Met0819			372.739	0.594167	67930.7	12682.2	68354.1	15085.3	72948.7	17254	80285.9	18924.6
Met0820			373.148	2.31362	3154.81	2373.76	1038.64	629.299	1667.36	1642.18	1136.06	1030.54
Met0821			373.244	2.63548	0	0	0	0	0	0	0	0
Met0822			374.037	0.831217	12410.1	13975.6	10408.3	7850.41	17724.7	15279.1	17434.8	12549.7
Met0823			374.54	1.75473	0	0	0	0	0	0	0	0
Met0824			374.736	0.578917	50443.7	10619.5	49821	11606.3	54768.3	11217	60551.6	15229.7
Met0825		M+H, M+Na	374.859	0.552183	331377	68537.9	316525	70725.9	319012	66792.1	312724	68606.2
Met0826			374.874	1.75473	58.7013	121.341	0	0	0	0	0	0
Met0827			375.224	0.812183	59901.5	8527.1	39642.3	8422.83	34299.4	9109.91	24194	6289.29
Met0828			376.706	1.8004	366.763	370.261	45.1702	135.511	399.459	547.548	117.231	234.836
Met0829			376.734	0.5751	19499.6	5522.32	16276.6	4492.06	19373.7	6839.13	19261.6	7126.8
Met0830			376.92	0.697967	12361.3	5638.45	43902.5	20068.3	38649.8	15090.9	17171.9	10131.3
Met0831			378.896	0.7741	11627.5	4878.75	14232.4	7429.78	17712.2	8838.61	19442.3	10386.8
Met0832			378.896	0.728433	13190.8	7309.46	16724.1	8447.65	18331.2	9556.98	16790	8603.37
Met0833			378.901	0.54075	33235.2	3979.57	26795.6	8434.21	29057.1	5453.44	25990.4	5821.41
Met0834		M+H-H2O, M+Na	379.223	2.48208	4076.26	4101.77	7723.34	7430.58	19739.2	8768.62	12665.6	9784.82
Met0835			379.724	2.48208	342.278	552.129	780.501	1475.04	1355.43	1909.53	908.076	897.357
Met0837			380.112	1.3987	88.061	101.307	234.872	377.708	553.804	378.912	254.986	302.037
Met0838		M+H-H2O, M+H	380.113	0.812183	45683.9	7977.37	65657.9	11980.6	49670.4	13167	48941.4	11361.9
Met0839			381.111	3.28663	18823.7	8212.2	20783.1	10207.6	20194.8	10515.6	23973.7	9598.14
Met0840			381.209	2.26795	940.967	783.714	378.373	431.116	273.567	354.139	137.766	216.026
Met0841			382.866	0.556	82837.3	17338.5	93560.3	23885.2	92830.6	23153	101964	24207.8
Met0842		M+H, M+Na	382.866	0.609383	362760	66142.2	329705	80328.7	373414	77822.8	417260	75967.2
Met0843			382.928	0.4979	452463	117529	376758	85609.1	248556	53803.5	110992	34310.7
Met0844			384.765	0.586533	28725.9	6908.79	28033.4	9743.27	29836.1	8185	29163.1	10101.2
Met0845			385.218	1.62045	422.638	510.707	403.305	363.463	453.534	453.83	195.487	264.899
Met0846			387.259	2.31362	516.498	622.135	21.6729	53.2079	552.432	616.46	82.0717	170.638
Met0847			388.184	2.29458	15843.1	4226.55	6242.72	3746.47	3905.17	1892.33	2418.24	2186.99
Met0848			388.831	0.556	19614.2	6159.08	18446.7	8413.5	18460.4	5829.77	19052.6	6019.34
Met0849		M+H-H2O, M+H	389.239	0.812183	31405.1	4687.02	23485.9	5626.41	20218.8	7449.19	15085.7	4515.74
Met0850			389.24	2.40975	1294.03	1169.79	1654.7	1437.21	1280.86	995.783	730.225	685.046
Met0851			390.533	2.73162	0	0	0	0	0	0	0	0
Met0852			390.874	0.548367	68817.7	8732.37	63978.5	12077.7	68008	11056.2	67200.4	12106.4
Met0853			391.193	0.808367	22603.1	3392.81	20065	3463.89	15170.5	3953.35	10543.8	2865.6
Met0854			392.796	0.586533	30351.6	5833.83	29312	8450.13	27182.9	7422.98	25909.2	6805.39
Met0855		M+H-H2O, M+H, M+Na	393.976	0.674167	48209.1	7389.83	39854.8	7405.91	36251.6	8204.06	26336.4	7470.13
Met0856			394.182	2.79252	168.414	248.947	321.024	402.045	109.036	216.658	970.745	1565.18
Met0857			394.199	2.42498	2366.21	1697.18	2669.91	1814.5	2690.77	1521.02	1225.48	942.526
Met0858			395.133	0.620817	53339.7	10808.1	48760.7	10576	51186.3	12657.7	41659.1	14459.1
Met0859			395.226	2.724	12044.4	5605.47	2145.33	2107.1	2907.12	916.824	1008.16	1142.75
Met0860			396.085	0.620817	27439.2	4921.84	24394	5109.86	17822.1	3338.02	8504.82	2473.47
Met0861			396.763	0.567483	51409.9	9608.8	51707.6	11995.3	53133	10053	55417	12657.7
Met0862			396.766	0.643717	10710.4	5328.07	12163.1	5867.35	13342.5	6105.96	22118.9	6333.2
Met0863			397.212	0.808367	8680.63	3367.11	5845.64	2089.32	4450.49	3024.73	2237.1	1080.94
Met0864			398.906	0.494083	478379	154004	489049	136319	384616	110486	246726	71656.1
Met0865		M+H, M+Na	399.015	0.617	22589.6	5756.04	24065.7	8123.1	14005.2	2979.44	7371.01	1869.41
Met0866			399.145	0.624617	188209	40730.8	254276	62730.8	240104	70740.3	216034	64467.3
Met0867			399.159	1.81968	1202.95	864.984	650.516	672.003	658.886	639.285	306.524	345.462
Met0868			399.161	1.9082	453.751	412.78	323.441	491.784	203.802	202.095	84.7503	174.239
Met0869			399.823	0.552183	23199.6	8272.83	21991	8169.13	22819.5	8183.36	24453.7	6640.62
Met0870			400.475	2.26033	0	0	0	0	0	0	0	0
Met0871			400.726	2.26033	0	0	0	0	0	0	0	0
Met0872			400.828	0.586533	7965.54	2389.13	7598.73	2490.84	6980.84	1882.39	6262.25	1684.66
Met0873			401.232	1.7966	941.268	838.821	665.932	549.049	602.233	742.281	622.362	921.117
Met0874			401.237	2.00337	1985.6	895.068	1387.5	1169.4	1270.44	989.296	889.38	1299.4
Met0875			401.286	2.1642	3300.14	1871.75	2113.52	1854.18	1519.28	1164.36	332.274	371.067
Met0876			401.718	1.78518	85.469	256.407	0	0	0	0	0	0
Met0877			402.242	0.808367	6468.37	1359.35	4816.65	1697.62	3647.61	1628.93	2880.84	1422.42
Met0878		M+H-H2O, M+H	403.229	0.812183	20496.1	5480.43	13842.6	3801.91	14215.3	4926.5	8045.53	3304.64
Met0879			403.241	2.25272	269.613	278.776	221.702	336.788	209.646	262.869	318.467	395.788
Met0880		M+H-H2O, M+H	404.849	0.556	291720	63972.7	313390	72690.5	315775	75105.4	331776	76240.3
Met0881			404.914	0.52075	7241.08	2026.08	7156.37	2249.87	4579.43	1952.74	3878.33	1747.25
Met0882		M+H, M+Na	405.023	0.617	223250	61278.9	255314	79596.3	193004	50851	112115	29988.1
Met0883			405.087	0.674167	8756.81	2477.02	5320.39	3018.49	3905.08	1517.06	1817.39	681.909
Met0884		M+H-H2O, M+NH4	405.202	0.812183	45026.8	5779.37	38566.6	7366.86	37579.8	8416.45	31610.9	5511.94
Met0885			406.131	0.7094	12758.9	4900.63	7438.5	4889.18	4909.33	2557.07	2699.69	1348.34
Met0886			406.147	0.812183	20332.3	3564.06	23596.4	5507.45	23875.3	6284.24	27009.2	6342.95
Met0887			407.188	0.444583	28521.7	4003.74	24888.6	5352.42	26709.1	5058.58	24905.8	5237
Met0888			407.228	2.1642	2208.77	1898.29	748.026	1113.04	997.892	1095.86	292.614	475.68
Met0889			407.829	0.548367	29218.1	18339	32461.9	12674.5	29925.8	12253	30947.5	16525.8
Met0890			408.223	1.77757	1049.6	896.001	336.007	460.651	1099.97	806.671	402.27	510.862
Met0891			408.92	0.529333	165017	31802.7	132341	37197.2	113322	24743.8	86953.8	22116.1
Met0892			409.085	0.812183	10377	10856.5	3445.92	2471.11	6835.98	4643.6	61703	100512
Met0893			409.212	0.8236	689.594	562.874	1018.23	743.094	1032.99	873.177	610.968	393.144
Met0894			410.026	0.705583	3352.98	2213.13	29378.5	21104.6	24059.6	20597.3	7974.52	7329
Met0895			412.209	2.73542	5641.23	2724.67	6197.41	6068.48	21353.5	17461.6	5771.69	5109.03
Met0896			413.251	1.55955	5338.15	1790.07	5761.69	2682.39	6363.6	2884.91	5264.55	2799.99
Met0897			413.906	0.628417	60631.9	14839.6	69433.2	22953.5	74339.9	17096.3	66963.1	17821.8
Met0898			414.885	0.513133	80654.9	25431.5	90646.8	28177.3	82269.7	25860.2	63050	16523.2
Met0899			415.134	1.81968	102.406	132.542	28.9383	64.3591	86.5703	197.052	48.1393	109.804
Met0900			416.094	2.82298	6285.32	3610	8356.07	6504.01	15090.4	8220.07	16226.1	9307.7
Met0901			417.244	0.812183	17284.9	3134.48	12247.4	4329.25	10179.4	3589.05	7858.01	3705.27
Met0902			418.719	2.22227	277.506	605.235	548.836	632.326	216.011	329.245	356.867	666.139
Met0903			418.746	0.567483	16082	5192.8	13481.1	7771.75	16209	4194.68	13938.8	5912.9
Met0904			418.907	2.168	1624.78	2287.14	3763.92	5872.5	2389.77	2114.79	1479.63	2728.45
Met0905			419.053	0.808367	24725.2	7378.49	46279.1	12802.9	9021.19	4266.23	88.9831	246.017
Met0906			419.22	2.22227	1555.66	834.733	740.903	521.597	1109.49	1242.06	225.928	441.802
Met0907		M+H-H2O, M+H	419.225	0.815983	24754.4	5923.7	27221	7560.87	27005.3	8647.22	29001.1	8752.18
Met0908			419.238	2.168	3798.25	2871.55	1406.56	1023.62	2449.95	1843.78	638.078	743.105
Met0909			420.744	0.567483	16353.5	4862.38	14951.3	6748.84	14961.7	4652.88	15819.9	4185.39
Met0910			420.821	0.556	12393.9	4892.62	12003.2	5971.29	9121.21	5518.36	6996.7	3083.33
Met0911			420.895	0.52075	4907.8	2757.28	7057.61	3219.75	6648.6	3123.7	5754.28	1840.7
Met0912			421.244	2.57458	1913.95	1901.47	919.249	1182.82	1754.55	812.038	989.877	1033.77
Met0913			421.248	2.01097	1883.83	1584.78	2428.6	1975.82	1557.63	1619.15	1197.25	756.007
Met0914			423.236	2.75065	90.6814	272.044	274.168	589.658	129.929	389.786	258.99	407.245
Met0915			423.738	2.75065	0	0	0	0	0	0	144.34	286.725
Met0916			423.935	0.632233	5910.05	6558.33	6181.16	5799.09	7042.6	6272.07	6609.81	5253.16
Met0917			424.102	1.2645	39095.1	5467.71	21459	5560.77	22636.3	7246.22	7919.35	3922.87
Met0918			424.102	0.812183	267028	45176	150180	30919.8	165607	47676	107287	22862.8
Met0919			424.786	0.563683	43183.2	9705.29	42618.6	11055.1	44102.1	11018.9	43374.9	11070.7
Met0920			424.896	0.533133	88906.1	18905.8	88148.6	16515.4	82624.4	16445	88895.2	18930.6
Met0921		M+H, M+Na	425.237	2.93068	56.6521	169.956	0	0	0	0	0	0
Met0922			426.83	0.601783	24916.4	7633.8	24196.9	8069.92	31226.6	7580	42981	9544.84
Met0923		M+H-H2O, M+Na	426.9	0.513133	130924	33622.1	120566	26216	89204.1	27627	51968.4	9966.2
Met0924		M+H, M+Na	426.992	0.651333	331201	148469	326831	167610	287958	140043	207922	82967.6
Met0925			427.095	0.781717	162794	139149	91919.9	27466.9	79713	24068.5	27348.3	31684.4
Met0926			427.198	2.36692	20334.3	16177.9	14195.9	8563.62	7940.23	7642.91	2985.38	1577.15
Met0927			427.848	0.548367	13464.4	5509.93	10824.9	4060.31	13876.8	7865.84	12641.1	4095.32
Met0929		M+H, M+Na	428.204	2.57838	983.124	686.798	956.102	838.37	1254.83	1147.74	348.459	346.518
Met0930			428.204	2.47067	0	0	279.632	565.526	564.93	627.073	340.324	420.217
Met0931			428.257	0.815983	2111.61	846.324	1011.73	983.294	1157.89	1081.28	583.889	480.027
Met0932		M+H-H2O, M+Na	428.7	0.582717	28909.8	9798.62	28178.8	12359.4	27803.4	9303.62	29716.8	12883
Met0933			430.236	0.812183	6976.02	2043.76	5322.64	1519.23	4044.2	2599.51	3758.46	2313.58
Met0934		M+H-H2O, M+Na	430.698	0.582717	79592.8	13991.8	77585	19106	84315.2	19925.4	90907	23478.3
Met0935			430.739	0.815983	0	0	7.87664	23.6195	0	0	2.47453	7.42358
Met0936			430.832	0.548367	18070.9	5485.27	16714	5151.61	17021.2	4766.88	17414.6	5507.06
Met0937			430.915	0.54075	491999	63071.1	421598	64679.9	460690	65214.7	497079	79901.8
Met0938			432.229	0.755067	1250.09	728.407	1090.75	701.693	1106.63	954.88	476.331	474.603
Met0939			432.25	0.812183	9335.78	2030.75	6948.74	2468.09	5393.64	1855.48	2627.04	1231.81
Met0940			432.695	0.594167	62575.4	12827	63674.1	15185.2	68301	15216.3	75793	19263.9
Met0941			432.817	0.563683	35193.9	6426.44	32460.4	8473.76	28922.5	9024.14	25742.8	8278.97
Met0942			434.692	0.578917	26919.8	6557.46	25082.2	10026.2	28704.9	8443.48	31244.3	12039.5
Met0943			436.872	0.544567	21933.5	7336.45	23882.3	10756.4	26510.6	9305.04	26140.7	8907.27
Met0944			437.134	1.30637	2120.45	1533.73	2189.78	1278.35	5443.95	2674.4	7165.66	3871.1
Met0945			437.134	0.812183	37232.7	6409.89	34175.9	5900.56	59479.7	11940.5	87329.1	23773.6
Met0946		M+H, M+Na	437.94	0.674167	34975.2	17460.1	30323.9	9898.55	24818.1	11293.5	16701.9	9419.7
Met0947			438.728	0.586533	16929.7	7364.57	16976.3	8074.75	17347.1	5033.2	17768.4	8201.26
Met0948			438.84	0.548367	18024.5	4883.96	17369.2	5193.42	16818.1	5957.46	17875.1	6307.72
Met0949			439.734	2.62407	0	0	26.2898	77.6269	0	0	0	0
Met0950			440.726	0.586533	41510.8	9314.45	39079.6	13705	41328	12436.6	40873.7	13751.9
Met0951			441.822	0.552183	13351.2	3631.99	12984.1	4372.05	13520.6	4533.05	11234.5	2480.21
Met0952			442.095	0.7703	16123.9	3614.7	38926.8	15216.4	16474.9	6887.43	473.102	363.971
Met0953		M+H, M+Na	442.845	0.548367	213652	40232.1	207760	46539.7	204528	46349.1	202994	42974.1
Met0954			442.879	0.494083	186748	74306.4	226816	75790.1	213943	75438	183647	46712.1
Met0955			444.032	0.736033	19545.3	4079.17	24630.1	6518.35	25970.3	9237.59	21230.5	5933.31
Met0956			444.032	0.781717	82925.5	12836.4	139774	29701.4	122275	33077.7	102591	25717.7
Met0957			444.264	0.815983	4861.42	1690.87	4900.26	2412.57	4068.55	1640.21	3085.54	821.837
Met0958			444.281	2.82298	0	0	27.9678	83.9034	0	0	0	0
Met0959			444.806	0.552183	9550.1	3274.25	8158.61	3982.99	8748.7	2278.32	7824.86	3502.95
Met0960			446.261	0.808367	2609.22	1420.21	1365.3	752.013	1925.16	1580.42	677.977	719.18
Met0961			446.672	0.578917	11455.9	4847.42	10170.4	5435.12	10978.9	4553.82	10053.6	4913.21
Met0962			447.839	0.628417	9791.62	3185.53	11623.7	6427.5	12104.7	7115.03	12824.4	6205.93
Met0963			448.254	2.17943	388.683	783.195	146.573	225.23	168.985	234.029	292.599	510.477
Met0964			448.758	0.586533	6788.49	2210.05	6135.42	2992.94	6508.84	1995.79	6159.99	2041.68
Met0965			448.811	0.655133	28784.9	16210.5	28980	12479.3	33900.6	15438.7	38325.1	19094.2
Met0966		M+H, M+Na	448.813	0.552183	330151	73598	335722	77496.5	332766	80075.2	341935	85379.4
Met0968			449.08	0.777917	36153.1	12087	19915.5	4392.34	13948.4	3038.76	3344.28	1699.5
Met0969			449.735	2.28317	549.707	565.38	0	0	169.18	257.58	17.3383	52.0149
Met0970			450.235	2.28317	639.265	837.74	303.598	411.458	172.8	231.658	129.112	195.43
Met0971			450.755	0.586533	11219.8	4376.66	11944.8	4393.7	10694.5	4266.26	9062.66	5157.51
Met0972			452.247	2.49358	853.647	677.708	316.731	469.476	217.019	270.98	47.8647	143.594
Met0973			452.901	0.494083	33175	10990.4	23577.1	7617.16	13648.2	5126.73	2257.82	805.437
Met0974		M+H, M+Na	453.925	0.6132	211162	41918.7	216377	49121.9	187237	46803.4	147284	36183.2
Met0975			454.723	0.5713	37611.8	9377.5	37132.8	12186.6	39646.6	7310.25	40691.4	13989.2
Met0976			454.806	0.559867	7930.7	4350.99	8498.75	3584.87	9342.53	5294.31	7726.81	3291.13
Met0977			456.126	3.74258	140.36	421.081	112.095	336.286	0	0	0	0
Met0978			456.126	3.58555	64.485	193.455	229.684	689.053	333.439	1000.32	94.2594	282.778
Met0979			456.281	2.77348	30117.8	16472.8	36134.2	23923.2	62341	40311.3	26893.8	21508.6
Met0980			456.719	0.5713	63330.4	15099.7	64676.7	20095.5	67810.1	17981.8	75263.2	20766.5
Met0981			456.721	0.643717	8824.26	7296.31	9333.64	7985.61	11912.2	10338.3	25393.3	11440.4
Met0982			456.76	1.50148	33.9086	67.5887	4.74679	14.2404	0	0	25.929	52.7117
Met0983			456.815	0.552183	6938.86	3717.76	6504.93	3730.26	6251.17	4522.5	7549.22	4628.8
Met0984			457.908	1.63948	15.2022	45.6065	52.1179	103.612	8.58984	25.7695	0	0
Met0985			458.244	1.63948	456.273	599.152	664.213	656.017	369.662	340.846	101.126	153.952
Met0986			458.52	2.00717	54691.3	23107.1	45374.1	23544.8	47537.3	20885.5	23199.9	18473.7
Met0987			458.645	2.00337	38037.9	16263.4	30565	17298.9	31599	16233.7	14623.5	12373.5
Met0988			458.715	0.5713	42469	8612.32	41915.7	13192	45702.6	13770.9	48963	14926.6
Met0989			458.856	0.51695	61912.7	35579.8	81298.8	29496.3	91564.8	39529.3	109328	33767
Met0990			458.862	0.548367	95658.2	14625.1	88131.5	18025.9	92556.7	19498.9	92493.6	19501.2
Met0991			459.115	0.8236	440.764	408.29	769.162	513.719	1298.75	757.217	1936.31	759.51
Met0992			459.803	0.552183	46806.6	9426.36	46260	9814.65	45572.4	10373.7	46647.9	11488.7
Met0993			460.021	2.00337	28559.3	15603.7	23065.7	13733.9	24634	12195.6	11471.1	10039.5
Met0994			460.147	2.00337	65602.6	28374.1	55545.4	28967.6	60065.8	28290.9	27895.8	21801.8
Met0995			460.256	0.812183	8368.04	4020.11	6534.04	2905.06	5596.94	1792.58	2568.34	1665.94
Met0996			460.256	1.71658	4831.89	3240.57	3317.24	1871.03	3145.21	2109.86	1406.04	1269.03
Met0997			460.397	2.00337	49024.9	22435.1	42108.1	21478.2	42096.9	19677.5	21518.1	17009.7
Met0998			460.523	2.00717	20081.9	11349.8	17685.2	10105.1	20487.1	10879.6	8353.18	7250.05
Met0999			461.113	0.755067	36258	22471.6	32541.2	16414.7	21247.7	8237.51	14830.6	4325.36
Met1000			461.249	2.51652	311.541	474.293	917.973	1359.78	337.642	656.018	332.365	433.62
Met1001			462.167	3.55027	733.171	659.07	529.102	563.964	636.751	1226.98	538.049	527.535
Met1002			462.982	0.620817	16104.1	3857.52	16507.7	7411.5	14842	7626.07	9424.75	4251.76
Met1003			465.748	1.78137	51.5381	154.614	31.4946	85.7029	168.383	273.38	11.9447	35.8341
Met1004			465.999	0.732233	17456	4204.76	19710.8	5149.9	17116	4760.95	12997.8	2711.14
Met1005		M+H, M+Na	466.013	0.777917	28036.8	7461.05	50213.8	13615.6	41632.4	12362.8	37778.9	10461.2
Met1006			467.808	0.552183	25984.3	5641.48	26832.6	6201.78	26176.9	5367.53	27694.6	8065.69
Met1007			468.242	2.1642	164.007	248.279	22.9157	68.7471	35.0883	105.265	261.289	422.162
Met1008		M+H-H2O, M+H	468.879	0.501717	111620	32720.2	96402.4	20565.7	64941.2	19570.2	35235.9	9539.4
Met1010			470.281	1.9653	1769.3	1795.23	644.537	436.738	604.708	649.53	587.383	876.803
Met1011			470.296	2.39072	5595.99	3860.64	4892.77	4977.59	5545.8	5037.81	1325.76	1553.41
Met1012		M+H, M+Na	471.058	0.697967	36368.3	32689.7	13240.4	6264.21	27797.3	11234.9	75748	92888.1
Met1013			471.865	0.628417	17179.9	5853.61	19166.2	7237.78	19460.5	8529.15	19697.1	9569.59
Met1014		M+H, M+Na	472.001	0.732233	183877	59010.8	177021	47943.7	145736	40194.4	149581	26790.7
Met1015			472.608	2.75827	0	0	241.758	533.039	578.272	1239.67	436.089	774.736
Met1016			472.942	2.75445	3.85574	11.5672	0	0	192.845	573.928	820.768	1657.23
Met1017			473.759	2.45925	53840.2	38700.8	38678.6	28628.5	39044.4	30775.3	17603.2	16425.8
Met1018			473.863	0.628417	12483.7	5556.63	14977	6596.39	16719.8	9753.4	17551.5	10120.9
Met1019			474.26	2.46305	21367.6	16884	13481	10791.1	13366.4	11658.3	4077.01	4271.59
Met1020			475.275	2.33267	1826.07	1409.94	803.599	705.286	795.12	540.079	376.007	594.479
Met1021			475.283	0.812183	1703.13	810.646	1595.56	865.629	1377.76	1064.86	593.152	610.944
Met1022			475.907	0.609383	159915	37734.4	171432	40414.8	163337	35224.5	143673	37476.2
Met1023			476.277	0.812183	2286.45	1073.59	1116.46	972.505	1848.97	1280.43	602.366	672.957
Met1024			476.277	1.34443	46.8788	140.637	40.419	121.257	48.8052	145.938	0	0
Met1025			476.704	0.567483	21180.6	6175.24	21219.9	8498.64	23679	8126.6	25211.9	8043.71
Met1026			476.778	0.8198	95.118	163.015	3.51039	10.5312	80.8481	168.118	31.467	94.4009
Met1027			476.778	1.34443	0	0	44.8242	134.472	69.6388	208.605	17.1223	50.9865
Met1028			476.807	0.556	46239	27824.1	47173.2	25370.6	43513.9	23658.7	42231.1	23613.3
Met1029			476.907	0.533133	31637.2	8338.59	26603.2	7726.54	21755.8	6153.96	15553.6	6998.91
Met1030			477.621	2.19847	0	0	0	0	0	0	0	0
Met1031			477.955	2.19847	82.1742	246.522	0	0	0	0	0	0
Met1032			478.24	2.36692	3867.29	1365.66	2818.25	1196.44	3813.71	2023.21	1580.78	1584.84
Met1033			478.25	0.7665	0	0	9.99623	29.9887	0	0	0	0
Met1034			478.703	0.567483	35965.7	12054	39114.2	14628.7	38903.7	17164.1	43386.4	18988.2
Met1035			479.286	3.1296	0	0	0.96822	2.90466	0	0	0	0
Met1036			479.785	1.88155	18818.7	9466.15	20675.4	4488.12	27891.9	10648.6	17229.8	8606.36
Met1037			481.957	0.736033	46745.3	18338.1	34184.2	15895.5	32039	18088.5	31380.1	15884.8
Met1038			482.292	2.34788	550.069	975.492	224.299	360.484	236.182	420.598	179.867	274.512
Met1039			482.627	2.3517	48.3328	144.999	0	0	0	0	0	0
Met1040			482.744	0.567483	45763.3	10172.2	45299.7	11810	45028.7	10525.6	46927.4	11674.5
Met1041			482.744	0.597967	10842.4	2241.34	12421.8	3633.69	15839.9	3920.41	19485.7	5735.83
Met1042			482.744	0.643717	16893.8	8885.27	22128	8415.82	23041.7	9691.34	39819.3	15009
Met1044			484.116	1.26068	4806.73	3247.76	1790.26	570.995	5388.02	1751.33	33391.3	41139.5
Met1045			484.117	0.804567	55795	46280.3	15992.5	6178.76	70309.6	14867.7	323438	382136
Met1046			484.276	0.80075	16341.9	4734.83	12762.9	6410.41	17357.7	2731.87	19957.2	8995.45
Met1047			484.743	1.84252	6787.99	4824.16	4561.63	4068.35	5648.81	4403.34	1928.94	2098.82
Met1048			484.789	0.601783	11741.2	2208.92	12635.1	4043.92	16150.9	4584.05	25094.9	6494.95
Met1049			487.98	0.728433	14646.7	7083.27	13036.4	4168.56	10037	4094.01	11297.5	1575.12
Met1050		M+H-H2O, M+Na	488.657	0.59035	49517.1	10424	49716.4	14955	52382.2	14372.3	58193.9	18068.9
Met1051			488.785	0.559867	22018.3	6433.67	18029.4	9053.26	16051	7927.46	21699.7	7585.97
Met1052			489.224	2.19465	218.126	382.007	163.97	329.03	0	0	50.582	151.746
Met1053			490.654	0.594167	45513.9	8791.95	45259.8	11730.2	50184	13364.1	55959.6	17586.2
Met1054			490.779	0.563683	15580.5	6524.4	15391	6640.88	15265.8	6548.61	13378.4	5135.69
Met1055		M+H, M+Na	491.88	0.6132	66543.3	17268.6	63060.3	16640.8	46714	15246.8	30724.9	10006.7
Met1056			492.652	0.5751	26087.1	6062.62	27452	7538.41	29541.3	8838.44	31530.6	11027.8
Met1057			492.882	0.533133	26794.7	10174.5	35301.9	8852.09	30687.8	10719.8	40316.2	12513.4
Met1058			493.798	0.552183	46606.2	14354.3	39491	11249.9	40429.9	13720	40310.4	9088.43
Met1059			494.657	0.594167	14798.3	4474.59	15437.3	6425.52	16019.7	4640.39	15730.2	6659.79
Met1060			495.238	2.76968	4447.8	3544.8	2564.68	1566.16	3693.08	2619.03	1749.14	814.881
Met1061			495.836	0.548367	7458.39	1719.46	5746.26	3427.27	6584	2861.87	6173.01	3245.67
Met1062			496.685	0.582717	18938.4	4004.42	20502.2	6694.23	23711.4	7994.35	22015.7	8822.56
Met1063		M+H-H2O, M+H	497.889	0.609383	129791	57137.4	152748	63172.6	145048	51481	144533	64819.3
Met1064			498.273	1.99955	39915.9	10481.1	37905.5	11322.5	30949.5	6956.94	16590.7	5572.18
Met1065			498.685	0.586533	34050	7772.43	33504	11438.8	36615.9	11279.4	34293.2	13357.1
Met1066			498.903	0.54075	140686	17852.3	121479	17158.6	134964	22482.7	145746	23541.7
Met1068			499.191	2.40215	109329	32614.2	77350.6	21409.4	49777.5	12387.4	28017.8	8651.42
Met1069			500.227	2.47828	4225.29	3735.75	1846.09	1483.56	1032.2	1245.15	489.973	623.529
Met1070			501.802	0.552183	56207.4	10424.9	55482.9	12602.3	55222.4	12764.1	57307	13507.5
Met1071			502.263	2.4364	4202.58	1826.62	4307.19	4221.01	5595.33	4550.32	3145.24	3542.9
Met1072			502.323	2.54317	5146.39	3246.21	7774.49	5549.9	2153.55	2500.66	1617.03	982.964
Met1073			502.513	2.4364	3872.98	3013.08	4482.06	4063.69	4193.47	2632.62	3850.49	3970.38
Met1074			502.764	2.4364	1377.81	1629.3	193.804	581.411	1200.39	1279.56	1114.5	849.097
Met1075			502.933	2.1033	52348.5	6656.61	42886.8	11889.3	30323.4	14370.5	15194.2	12015.5
Met1076			503.001	0.617	60010	9890.55	61858.8	12378.9	43529.4	10032.7	24219.6	6589.76
Met1077			503.014	2.4326	388.45	674.471	72.8605	218.581	119.896	359.687	237.196	528.238
Met1078			503.045	2.1033	129864	12311.3	107960	29275	78261.1	32596.8	38077.8	29726.1
Met1079			503.268	2.1033	155074	12460.8	124586	31277.2	90708.9	34610.7	42287.9	32855.3
Met1080			503.49	2.1033	56109.1	6127.96	46912.6	12991.6	33276.2	13782.2	14881.9	12139.4
Met1081		M+H-H2O, M+H	504.635	0.5751	21906.7	4443.33	21315.1	7771.41	22325.8	9174.19	21695.5	10245.9
Met1082			504.788	0.552183	25563.6	4774.17	24969.5	5875.05	22602.7	5224.03	23389.5	5484.57
Met1083			504.859	0.544567	23421.7	6616.59	23889.2	10308.2	27078.5	9319.87	23375.2	8891.05
Met1084			506.271	2.25272	1613.79	1378.01	1687.11	1533	1156.75	1767.8	518.565	911.024
Met1085			506.521	2.25652	448.652	562.069	635.857	602.282	287.837	473.186	559.725	759.346
Met1086			506.771	2.25652	94.7962	284.389	58.0587	174.176	88.759	266.277	118.338	251.36
Met1087			506.773	0.559867	122562	24437.6	117445	28264.5	118419	26915.7	119742	31467.9
Met1090			508.244	2.48208	6680.16	3625.73	4505.76	3657.73	2090.39	1399.93	1160.33	1221.96
Met1091			508.273	2.32885	10936.7	3132.52	4927.73	2015.01	7771.2	2906.32	3945.96	3098.41
Met1092		M+H-H2O, M+H	508.284	0.812183	1848.11	1276.95	1575.27	622.961	989.63	924.614	975.497	867.3
Met1093			508.714	0.586533	14704.4	4731.71	15559.7	4525.27	15598.1	4218.33	14594.8	4274.69
Met1094			508.785	0.556	112963	23956.6	110406	24668.2	110083	27097.2	112531	28739
Met1095			510.049	1.97672	0	0	54.5874	163.762	209.114	254.177	93.5632	280.69
Met1096			510.25	1.97672	856.126	787.505	371.758	559.45	356.743	651.026	428.676	569.399
Met1097			510.45	1.97672	19.3329	57.6275	116.69	241.297	37.398	109.429	0	0
Met1098		M+H-H2O, M+NH4	510.833	0.548367	90478.9	15517	83447.6	18078.1	83209	18815.9	82910	16602.6
Met1099			512.719	2.1033	19130.7	4496.06	17921.9	12531.5	21647.8	5401.23	11377.2	9785.24
Met1100		M+H-H2O, M+Na	512.787	0.548367	40392	8585.96	34141.3	9485.65	36378.5	10593.1	35999.5	9250.34
Met1101			512.827	2.1033	25353.4	4055.13	23468.1	14354.1	23728.2	7998.51	13376.1	9597.08
Met1102			513.147	3.3818	145.578	436.735	0	0	0	0	0	0
Met1103			513.754	2.51272	4765.98	3829.81	4808.48	7574.75	1448.02	1414.78	0	0
Met1104			513.863	0.609383	21125.2	6976.89	22849.4	6990.2	20507.8	6771.48	17162	7692.82
Met1105			514.677	0.5713	39471.6	10277	39960.9	12659	41936.8	12445.3	39663.7	14777.6
Met1106			515.292	0.815983	2214.27	868.753	695.402	668.634	1128.63	1118.38	401.397	505.006
Met1107			515.292	1.52432	343	331.224	807.85	482.688	733.724	597.834	94.9812	235.399
Met1108			516.271	1.80422	1761.79	1411.85	722.716	981.9	522.232	480.133	383.827	450.165
Met1109			516.673	0.5713	31530.6	8461.62	33338.6	12809.2	33156	12903.3	37320.9	13622.4
Met1110		M+H, M+Na	516.8	0.552183	235999	43063.2	226242	47796.9	227267	48603.2	224552	51565.3
Met1111			517.275	2.30602	28055.3	19486.1	16670	11350.9	31167.5	12434.5	14676.6	16196.1
Met1112			517.296	0.815983	2032.14	1036.83	881.812	839.032	658.429	714.514	263.944	305.822
Met1113			518.284	0.812183	629.461	745.232	280.367	455.561	1128.79	1051.13	148.706	231.924
Met1115			519.269	1.68517	527.596	508.134	412.136	383.756	259.888	527.173	38.939	116.817
Met1116		M+H, M+Na	519.783	0.556	141522	29973.1	145580	40405.7	147177	32802.9	153000	34930.3
Met1117		M+NH4, M+Na	522.762	0.559867	22859.3	8498.95	19535.7	7327.16	16447	5604.15	16730.6	5645.75
Met1118			523.242	2.5012	11167.6	4844.17	9711.49	12337	2882.87	2138.51	866.272	858.622
Met1119			523.593	2.00717	29770.9	16862.6	20199.6	12288.6	23174.7	15502.1	11841.2	10273.8
Met1120			523.736	2.00717	72467.3	33737.8	57678.9	29667.4	58190.8	26865.9	31462.5	25444.6
Met1121			523.879	2.00717	78402.1	35040.1	63297.4	31899.1	64375.4	29915.3	33655.8	26011
Met1122		M+H, M+NH4	524.022	2.00717	48974.2	22075.6	41138.8	21348.1	42536.8	19691.3	22443	17287.1
Met1123		M+H-H2O, M+H	524.058	1.19502	29135.4	6617.03	31582.9	7958.12	24997.8	6497.99	18461.5	6436.68
Met1124		M+H, M+Na	524.807	0.609383	95875.6	27642.6	83250.5	27266	96054.5	32577.3	111881	25835.7
Met1126			525.249	2.38692	1673.31	1245.58	1905.37	1281.54	2222.85	1093.43	845.142	654.674
Met1127			525.595	2.00717	32316.3	15717.1	25962.6	17777.9	28457.2	14758.6	13591.1	9691.46
Met1128			525.738	2.00717	82406.2	40263.4	68513.2	37242	71458.4	31980.5	39475.8	29915.6
Met1129			525.885	0.6132	13382.9	7067.11	14156.5	8139.08	14457.1	5463.83	13413.1	6953.46
Met1130			526.85	0.544567	110734	16102.7	103099	18879.5	105918	18488.9	109819	19337.4
Met1131			527.053	2.1033	7257.6	5398.34	13445.8	19536.6	15805.1	21173.3	8918.88	5762.17
Met1132			527.276	2.1033	16224.7	9691.99	25007	33505.6	29544.8	32769	20176.5	9817.78
Met1133			527.785	0.552183	64440.1	11608.4	61513.8	16890.8	62703.4	14456.9	63730.7	16146.8
Met1136			530.773	0.552183	47483	9009.57	46449.8	8883.6	47307.6	11705.8	47393.7	9821.53
Met1137			532.754	0.559867	8459.18	3755.25	7314.55	3119.1	8430.23	5571.33	6190.67	3856.91
Met1138			536.297	1.9082	1129.89	998.234	832.918	824.023	524.316	862.446	419.873	418.457
Met1139			536.748	0.563683	5593.22	3290.56	6581.32	3735.33	7219.38	3292.5	7748.76	3913.15
Met1140			538.53	2.25652	281.838	445.54	691.993	745.392	380.118	440.629	175.63	387.185
Met1141			538.782	2.25652	1435.38	1423.52	1701.56	1082	2287.89	1600.85	1322.77	2042.11
Met1142			539.032	2.25652	481.97	844.966	247.351	501.826	339.621	424.416	38.8229	116.469
Met1143			539.323	2.29458	1419.14	1002.97	701.924	863.567	735.696	684.437	504.292	666.372
Met1144			540.701	0.567483	32423.2	7196.44	30979.9	8146.57	32828.3	7837.2	32094.2	7660.92
Met1145			540.703	0.597967	8538.27	2320.56	9407.08	3735.34	12162.3	2616.86	15230	3974.82
Met1146			540.819	0.548367	17270.7	2870.11	19259.6	5798.31	17046.9	4678.26	18748.8	7829.68
Met1147			540.863	2.00717	28.3088	70.9821	132.948	232.436	90.256	149.94	3.46662	10.3999
Met1148			541.265	2.01097	2803.83	1842.88	2854.04	2328.86	4029.69	1914.11	2077.68	2301.37
Met1149			541.464	2.01097	0	0	0	0	36.4415	109.324	0	0
Met1150			541.614	2.34788	68.2149	204.645	104.304	244.008	154.702	339.288	97.4242	194.497
Met1151			541.949	2.3517	87.2913	164.491	0	0	286.748	307.734	98.0547	294.164
Met1152		M+H-H2O, M+H	542.069	0.812183	260682	43711	267734	52533.6	239923	58087.5	225294	49929.2
Met1153			542.31	2.38692	203.147	312.919	2.23159	6.69477	543.55	990.788	120.729	187.199
Met1154			544.297	2.29078	761.724	493.8	732.387	946.401	1125.97	1047.2	476.993	803.38
Met1155			544.752	2.47828	1731.47	1528.36	853.87	1260.01	1005.55	982.75	475.197	641.424
Met1156			544.895	0.533133	40702.1	9573.23	33892.5	11114.2	27889.3	9832.73	20490.4	9255.52
Met1157			545.024	2.63168	149550	75489.3	69491	32259.6	52217	27620	23702.8	12469.1
Met1158			545.774	1.36347	90521.7	9931.03	64031	8058.21	46921.7	4848.57	31929.1	2657.7
Met1159		M+H-H2O, M+Na	546.616	0.578917	35008.5	10231.8	33237.6	12393.7	35166.1	14342.9	41606.8	13736.1
Met1160			546.789	0.556	218144	41354.6	235121	46927.7	237370	50299	249940	48524.6
Met1161			546.789	0.605583	17022.2	6044.8	15813.4	6610.93	18015.2	9058.91	23541	6622.33
Met1162			546.974	2.59362	14200.5	11481.5	6878.2	5904.65	1707.79	1107.24	609.71	925.891
Met1163			547.308	2.59362	16419.2	17356.4	4227.15	3797.57	1961.26	2137.37	673.942	815.071
Met1164		M+H, M+Na	548.613	0.594167	54083.6	11537.6	55495.7	13855.2	59663.4	17308.6	64919.8	22737.3
Met1165			548.761	0.559867	38007.9	6700.13	37637.1	10607	39924	11305.1	38860.6	10054.5
Met1166			549.288	2.13755	985.407	825.982	171.472	253.809	1529.45	1801.53	17423.7	25156.2
Met1167			549.511	2.13755	4050.87	3203.17	2051.53	1403.36	3709.87	3036.36	23089.7	33102
Met1168			549.845	2.13755	25.216	75.6479	202.261	315.601	131.418	260.806	4683.37	7117.86
Met1169			549.972	0.7703	201553	44465.6	397286	92585.2	380331	76392.5	308959	90906.4
Met1170			550.487	1.66232	0	0	111.793	221.909	86.8428	260.528	20.8963	62.6888
Met1171			550.611	0.5751	24902.3	6136.9	23225.1	9327.23	25400.4	8396.44	29997	11013.7
Met1172			550.688	1.66232	0	0	72.9631	218.889	19.1035	54.4791	60.4309	181.293
Met1173			550.753	0.556	24624.4	6314.28	27810	9388.13	25558.4	9367.66	26786.9	11679.7
Met1174			551.29	2.07283	28149.4	10871.7	23649.2	9450.05	14160.7	7767.92	7575.83	5849.19
Met1175			551.543	2.1033	65079.4	10334.8	51533.2	15711.8	33230.4	16664.4	13698.6	10947
Met1176		M+NH4, M+Na	551.794	2.1033	230327	31572.1	185968	51250.1	126213	50596	55600.3	43432
Met1177			551.919	2.1033	162425	20347.8	129617	33134.4	87984.8	35625.4	41200.3	32773
Met1178			552.044	2.1033	105673	14119.8	84909	23813.9	57689.9	25817.8	26634.5	21143.7
Met1179			552.17	2.1033	52218.4	10271.8	40229.2	13782.9	27184.3	16294.7	10141.8	8384.39
Met1180			553.157	1.81563	0	0	3.8064	11.4192	73.4996	220.499	689.575	1115.61
Met1181			555.32	2.7811	3376.43	1853.91	1050.54	1001.54	924.046	952.333	757.072	690.366
Met1182			555.741	2.47828	5425.09	5668.02	3523.14	3202.68	1991.12	1484.28	721.685	795.971
Met1183			555.848	0.605583	21049.7	8519.66	21297.5	10992.3	24978.6	12404.6	30314.5	12295.8
Met1184		M+H-H2O, M+H	556.139	0.815983	678543	615319	385316	86787.1	301570	99629.8	181317	229732
Met1185			556.788	1.94245	579.227	810.488	329.396	477.057	149.163	196.814	543.013	782.033
Met1186			556.859	0.51695	48500.1	12481.1	57920.3	10941.2	48797.7	9728.56	33470.9	7549.75
Met1187			557.778	0.556	62629.8	14628.6	66003.5	17401.3	64872.4	15981.2	71764.4	19723.7
Met1188			558.323	2.45163	978.186	780.27	1042.41	1520.86	1078.47	991.779	374.568	707.813
Met1189			559.755	0.556	16346.7	6292.22	14932.6	5274.59	15982.8	3921.2	15103.6	7011.89
Met1191			560.638	0.578917	15043.9	3577.04	12874.3	4933.01	17085	7273.19	16511.7	5979.31
Met1192			560.674	2.03	32444.2	7906.06	23286.2	6717.05	12310.8	6145.92	2058.42	2187.76
Met1193			560.914	0.777917	30992.5	8879.45	53145.2	15748.7	49613.5	13535.1	36517.6	10241.8
Met1194			561.287	1.58618	1302.83	1586.07	2427.35	2288.75	1257.81	943.374	487.398	534.894
Met1195			562.296	2.07665	46290.7	11026.2	25394.9	7699.17	16291.9	10541.6	8459.27	6948.17
Met1196			562.422	2.07665	59682.4	17299.2	32365.6	9346.94	21306.7	7541.13	13672.4	11329.9
Met1197			562.684	0.563683	10884.9	2927.81	10933	3530.49	10473	2400.6	10830.6	3385.83
Met1198		M+H, M+Na	562.939	0.617	35125.1	7078.08	34062.9	7628.33	22743.4	8324.56	12300.2	3604.05
Met1199			564.051	0.827417	14288.7	9293.03	17072.9	10048.5	13520.2	7491.79	13258.3	8234.2
Met1200			564.729	0.563683	43211.9	7981.9	41897.5	10036.8	39984.8	12410.6	38186.8	11354.4
Met1201			564.767	0.552183	37082.4	11106.2	35285.1	13943.9	36468.6	11635.6	34746.1	7586.37
Met1202			565.103	1.74712	236.651	241.061	398.517	499.623	614.645	657.979	198.02	306.009
Met1203			565.27	1.7433	662.445	805.83	487.584	502.879	863.46	804.367	503.706	624.767
Met1204			565.438	1.7433	142.784	287.347	213.618	376.226	133.344	265.14	240.331	305.165
Met1205			565.674	2.1033	929137	159613	737440	226230	530222	232353	261632	207802
Met1206			565.8	2.1033	2.3048e+06	378551	1.83165e+06	551871	1.31555e+06	581965	648919	511909
Met1207			565.925	2.1033	2.92782e+06	455870	2.31736e+06	677735	1.67976e+06	742774	825560	654684
Met1208			566.425	2.1033	473333	84337.8	374117	114418	267884	115137	132725	108814
Met1209			566.551	2.09948	43588.2	38770.7	24276.1	15218.9	20369.2	15871.5	11765.2	19605.4
Met1210			566.673	0.586533	20275.8	4135.32	19873.4	4761.25	19913.4	5776.25	19189.5	6029.57
Met1211		M+H, M+Na	566.728	0.563683	43368.5	9201.25	40625.6	11157.3	41164	8929.93	41091.4	10938
Met1212			566.805	0.548367	10453.9	2945.67	10960.1	2761	11638.9	2838.08	11435.2	2719.61
Met1213			566.888	1.78137	275.368	393.63	179.889	259.773	483.44	825.728	170.715	288.114
Met1214			566.89	0.54075	179851	25649.8	157545	22427.8	173158	27866.3	188169	34437.8
Met1215			567.088	1.78898	0	0	0	0	0	0	0	0
Met1216			567.798	1.9691	36368.2	9688.94	26212.8	7385.22	19588.6	10860.5	8393.49	6719.4
Met1217			567.924	1.9691	46760.3	10063.3	32546.1	8122.04	27799.8	12969.7	12685.5	9886.42
Met1218			568.049	1.9691	40265.1	9190.44	28280.2	6637.75	23697	12355.7	11630.7	9032.2
Met1219			568.175	1.9691	29690.6	6717.69	19482.8	5428.64	15359.9	7612.49	6902.38	5516.43
Met1220			568.185	0.717	153931	30490.4	134836	36412.9	117426	26162.7	81228.9	19463.9
Met1221			570.752	0.556	12647.5	6161.31	13009.3	6564.8	12148.2	2809.88	13117.1	4559.45
Met1222			571.3	1.78898	1031.59	908.036	968.642	1353.59	1079.67	1074.31	768.154	818.508
Met1223			571.806	1.58618	179.961	276.788	244.428	244.963	90.071	164.031	124.582	368.98
Met1224			572.307	1.58618	333.189	485.246	315.879	357.942	274.832	285.078	272.903	229.602
Met1225		M+H-H2O, M+H	572.767	0.552183	52649.6	20381.6	49090.1	15861.7	49265.1	15423.6	46212.5	14142.2
Met1226			572.9	2.6393	101593	29852.9	46189	23927.6	38496.7	23400.1	18633.1	9593.11
Met1227		M+H-H2O, M+H, M+Na	573.884	0.605583	117962	19693.6	115631	25503.8	105016	27957.7	87485.5	17568
Met1228			573.949	0.6894	8629.88	3512.85	56304.2	9331	40811.7	12015.6	16762.6	11445.2
Met1229		M+H-H2O, M+Na	574.63	0.5713	49223.5	14363.6	55111.7	15407.7	55379.3	18355	58108.1	19825.1
Met1230			574.757	0.559867	14299.5	4205.98	12340.2	4744.26	12167.5	5738.75	9908.74	4312.34
Met1231			575.758	0.552183	26960.5	10746.8	25348.3	11891.7	23130.3	7283.54	23402.6	6641.53
Met1232			576.553	2.09948	101324	25504.2	83075.6	75868.9	88130.1	46944.2	38615.3	34056.7
Met1233			576.678	2.09948	239118	59601	217171	168842	220691	112098	108061	81879.7
Met1234			577.054	2.09948	230732	41156.1	212982	111042	196515	71118.4	95581.8	72165.7
Met1235			577.179	2.09948	223573	31879.6	212741	41080.7	172723	36558.6	79371.6	59581.8
Met1236			577.304	1.69278	66.5685	199.264	138.257	270.128	336.315	618.046	126.828	279.347
Met1237			577.306	2.09948	284948	62799.1	250803	86037.5	174325	70006.8	80188.2	64468.4
Met1238			577.638	1.69658	0	0	83.17	181.718	2.92801	8.78404	0	0
Met1239			577.739	0.559867	8945.91	4829.85	6760.91	6083.7	9727.81	4278.64	8516.73	6055.15
Met1240			577.967	0.7703	132489	30590.5	158873	38976.4	184015	47755.9	189401	46403.9
Met1241			578.428	2.07283	212540	48392.5	193021	97419.5	122815	74707.5	53138.8	43723.6
Met1242			578.553	2.07283	161748	34745.2	139985	61698.7	92086.4	52354.3	39719	31485.2
Met1243		M+H-H2O, M+NH4	578.82	0.548367	54068.3	10999.6	51762.1	13027.8	52002.6	9852.49	47414.5	8835.35
Met1244			579.296	2.17943	1146.96	1360.85	455.638	632.941	656.29	610.143	433.04	646.138
Met1245		M+H, M+NH4	579.762	0.556	109950	21157.9	109005	22550	109749	28110.9	112174	23307.5
Met1246			579.884	1.36347	143817	15156.1	104438	10614.2	69860.6	7793.47	48354.9	5069.91
Met1247			580.34	3.04488	642.153	828.302	236.866	602.191	495.715	1288.24	270.828	467.028
Met1248			580.841	3.04488	566.628	530.285	154.78	251.613	547.093	594.802	438.181	722.38
Met1249			584.786	0.552183	112003	18283.9	107754	18442.5	107469	15649.6	106419	17724.3
Met1250			584.976	2.14897	90796.9	46388.3	152139	126579	48228	40811.9	14221.8	17189.7
Met1251			585.144	2.14897	170281	86519.4	280615	231081	93547.9	78226.3	29324.9	33724.9
Met1252			585.311	2.14897	174108	86411.6	282153	234680	94329.6	77070.5	32328.4	34707.3
Met1253			585.478	2.14897	116270	59063.5	193037	162894	61906.4	54093.1	19164.4	23674.2
Met1254			585.645	2.14897	50025	31734.6	98383.5	85977.2	26668.8	25742.4	7426.92	11124.5
Met1255			586.741	0.559867	30632.5	11040.6	23819.8	13836.1	24689.7	7328.25	22031.2	8473.54
Met1256			587.057	2.07665	47830.9	14972.8	29389.9	7331.26	17297.3	5616.42	9223.83	8685.81
Met1257			587.182	2.07665	71421.4	21660.5	40138.6	8290.22	27507.5	5600.54	15291.7	12871.2
Met1258			587.423	0.747467	0	0	0	0	0	0	0	0
Met1259			587.991	2.1071	29673.7	12048.6	24632.2	10493.1	19062.3	10448.4	4776.79	4469.95
Met1260			590.31	1.8004	151.185	333.129	1.88636	5.65908	39.1385	117.415	168.006	231.602
Met1261			590.359	2.61645	159287	45425.6	78978.4	27652.1	47304.4	15940.9	28140.5	16523.6
Met1262			590.511	1.8004	40.8816	122.645	5.12343	15.3703	0.000660331	0.00198099	253.114	439.003
Met1263			590.711	1.7966	16.6616	49.1905	139.758	305.349	45.815	118.538	140.143	225.095
Met1264		M+H, M+Na	590.754	0.556	496994	92915.9	505459	103260	504832	99611.4	524391	106724
Met1265			590.912	1.8004	78.5274	161.659	475.579	705.642	0.00686801	0.020604	46.2453	138.721
Met1266			591.957	0.732233	13111.1	4914.56	15743.4	4958.24	12868.3	3695.53	16904.6	5788.77
Met1267			592.808	2.1033	180976	63591.3	215093	257762	273024	276467	176207	73815.2
Met1268			593.059	2.1033	275135	88941.5	309623	314505	367978	325758	234781	83647.5
Met1269			593.184	2.1071	298055	81505	312426	246805	327624	228333	203093	58134.3
Met1270			593.31	2.1033	570157	152632	459891	240528	421334	171676	238850	78284.4
Met1271			593.435	2.1071	159922	49981.1	151891	86281.4	140256	78890.9	85274.9	38664.3
Met1272			594.059	2.07283	137103	43082.4	87935.9	48948.2	77329.4	37167	42975.4	30835.1
Met1273			594.435	2.07283	482598	143207	320875	149307	275755	107654	148004	98780.4
Met1274			594.56	2.07283	453532	112838	311701	115530	268972	78567.8	148659	74649.4
Met1275			594.81	2.07283	151815	38221.2	100357	41502.6	86652.7	31168.8	48511.8	28129.8
Met1276			594.837	0.544567	82103.2	11608	75169	11587.6	80583.3	12936.5	82868	14376.9
Met1277			594.935	2.07283	29089.2	18352.1	15516.3	13467.6	14837.5	13117.3	5433.39	7287.49
Met1278			595.775	0.556	33937.9	9263.34	37523.7	11878.7	34713.6	8305.58	37344.3	13423.4
Met1279			595.81	2.09568	47731.1	19305.7	25677.6	9586.23	19740.2	5865.92	4955.88	4162.29
Met1280		M+H, M+Na	595.865	0.609383	64841.4	11390.7	66468.2	12448.4	67971.5	15418.3	64407.1	8748.67
Met1281			595.931	0.685583	3770.77	2042.14	21841.2	4060.45	15529	5248.17	8109.99	5681.77
Met1282			595.936	2.09187	127364	38717.8	74469.4	19546.2	56828.2	11038.3	30307.8	10388.2
Met1283			595.954	0.617	8010.01	2362.33	9544.01	2166.81	7335.89	1909.16	4888.29	1224.85
Met1284		M+H, M+Na	596.041	0.617	32715	5078.76	36470.7	9541.92	24712.9	7436.53	10388.6	2434.38
Met1285			596.061	2.09187	179406	53431.6	108527	29200.1	82677	17981.1	43208.8	14088.3
Met1286			596.437	2.09187	69239.7	27121.3	39587.5	11962.7	29143.2	7712.2	12439.9	4549.04
Met1287			597.267	3.12198	843.815	1217.11	528.769	742.683	828.216	1133.03	356.359	459.644
Met1288			597.358	1.99575	773.595	742.192	1151.72	1024.73	1623.99	1606.57	1109.65	1501.9
Met1289			597.894	1.94245	181.083	235.695	233.698	321.197	145.106	363.438	697.831	986.908
Met1290			597.936	2.66593	58565.8	28811.9	44050.9	20684.5	36428.6	12276.3	18308.7	5468.6
Met1291			598.038	1.94245	624.567	739.091	214.047	422.712	480.159	531.901	384.621	682.327
Met1292			598.748	0.552183	34634.1	8216.24	30451.4	7736.53	31656.6	9591.35	26138	9655.39
Met1293			601.744	0.552183	39689.4	8753.2	39223.1	8876.16	40126	10243.6	43076.5	10424.5
Met1294			603.692	2.13755	260.342	518.979	307.188	580.654	227.523	326.387	6722.31	10009.1
Met1295			603.781	0.548367	9600.43	4806.82	8962.95	5132.27	9037.47	7292.24	9167.09	5090.96
Met1296			603.81	2.3517	324.847	497.779	220.055	282.701	783.964	476.458	280.77	460.389
Met1297			603.818	2.13755	240.336	389.777	1078.41	1110.12	684.337	895.011	10541.9	15751.5
Met1298			603.86	2.63548	335580	139280	179343	88310.1	132408	55474.1	60599.6	32230.8
Met1299			603.943	2.13755	143.233	320.848	451.595	819.985	520.844	638.497	8686.79	13091
Met1300			604.068	2.13755	194.514	566.726	212.389	506.737	901.132	1087.76	7072.04	10236.9
Met1301		M+H-H2O, M+Na	604.575	0.578917	24129.4	7362.04	20570	6812.6	23971.8	6466.71	29571	9368.61
Met1302			604.745	0.559867	21712.9	5281.15	21631.7	6698.67	20676.2	7338.99	23765.1	6194.88
Met1303			605.745	2.12993	77151.8	29003.1	97078.2	77463.2	45011.4	36649.2	13261.3	16129.1
Met1304			606.308	0.758883	2.73837	7.52433	0	0	19.9316	47.8868	23.2681	51.0675
Met1305			606.323	2.06523	46180.7	32928.2	86908.8	68060	21917.7	17273.8	6346.42	7428.27
Met1306			606.92	0.857867	98765.7	24554.9	165168	57784	146618	47864.3	104057	35672.1
Met1307			606.921	0.777917	22262.4	4527.49	28749.9	7671.42	31493.9	7733.27	28402.9	8574.04
Met1308			609.322	2.53175	104207	27591.4	79138.9	34547.5	55329.7	11844.1	30405.7	11227.7
Met1309			609.743	0.552183	32268.3	8205.28	29488	6631.34	27475.7	7828	26957.2	10376.1
Met1310			610.662	0.563683	7731.1	2484.27	7329.45	3107.29	8224.47	3463.49	7322.64	2812.77
Met1311			610.857	2.00717	39849.3	19779.2	27794	17906.8	29103	14069.1	12551.7	10095.9
Met1312			611.024	2.00717	41378.1	19839.1	32404.6	17517.1	35000.3	15818.3	16102.1	12759.9
Met1313		M+H, M+Na	611.026	0.620817	72420.8	21301	76431.3	20509.2	57073.4	27787.8	29324.6	15626.2
Met1314			611.789	0.548367	13947.2	2686.37	12221.5	5139.13	12802.3	2842.05	13050.6	3317.04
Met1315			612.882	0.533133	79427.4	14732.3	70549.9	14049.6	57844.6	12304	41857	12318.2
Met1316			613.159	1.26068	6063.95	6898.7	866.971	774.244	8176.19	3114.72	87202.6	116422
Met1318			613.193	2.00717	41704.7	22441.8	33839.6	21694.3	34636.3	16870.2	16314.2	12976.6
Met1319			613.528	2.00337	31082.1	15779	23255.5	13439.8	28447.9	12061	14705.3	10905.1
Met1320			614.765	0.552183	19686.9	4172.66	17306.4	6807.1	21176.3	6363.28	16174.6	5056.72
Met1321			615.827	2.67737	33328.7	19765.9	24088.4	24919.4	16445.3	19721.1	7488.21	6046.43
Met1322			616.601	0.582717	15858.1	6802.86	18031.9	5463.99	20372.6	9018.11	21219.3	10592.8
Met1323			617.697	2.13755	259.76	563.669	156.632	330.891	10005.7	16039.3	96365.2	146547
Met1324			617.823	2.13755	0.948255	2.84477	3498.98	5355.01	27288.5	41479.6	251019	383474
Met1325			617.948	2.13755	280.258	369.588	5249.65	6821.21	39100.8	60412.8	351386	535690
Met1326			618.073	2.13755	704.488	953.308	5409.56	6891.37	37650.9	57514.8	334387	510193
Met1327			618.198	2.13755	644.951	588.001	4112.32	4098.52	27030.3	41460.2	247539	378305
Met1328			618.323	2.13755	1122.71	1036.22	2910.33	2062.36	18869.5	28778.1	149959	228406
Met1329			618.448	2.13755	127.916	298.722	373.243	961.252	8001.87	13163.2	76237.7	116056
Met1330			618.573	2.13755	127.008	381.025	91.7628	275.288	213.154	639.462	25777.3	45212.9
Met1331			618.595	0.578917	10254.4	3268.8	11939	3516.88	12813.7	5971.09	14311.1	4903.16
Met1332		M+H-H2O, M+NH4	618.643	0.563683	18398.8	4300.58	15640.1	3136.33	17003.2	4661.91	15603.6	4647.02
Met1333			618.942	2.07665	228.673	410.131	66.843	200.529	1090.7	1420.8	9655.9	16047.6
Met1334			619.067	2.07665	1257.88	1660.06	1372.71	1649.14	3991.84	6538.54	14911.9	23599
Met1335			619.192	2.07665	175.47	224.601	532.463	880.486	2562.35	4144.56	14421.2	22304.7
Met1336			619.318	2.07665	2675.8	2221.63	4846.68	4239.61	6251.22	5810.71	15027.3	19504.8
Met1337			619.732	0.559867	21418.4	7098.65	20621.2	7860.89	23705.4	6520.92	19768.1	6551.07
Met1338			620.582	0.578917	12762.2	2901.3	12994.8	2649.79	13871.2	3823.33	15308.9	3788.96
Met1339			620.736	2.6393	17082.8	17189	17979.6	15599.2	6196.41	4242.12	5468.94	5673.41
Met1340		M+H-H2O, M+NH4	621.068	2.07665	44364.5	32455	24971.6	15994.9	24936.8	21179.4	40702.8	40983.5
Met1341		M+H-H2O, M+Na	621.319	2.07665	447949	166600	388652	125315	323157	115254	282883	117644
Met1342			621.569	2.07665	2912.52	2591.22	5677.41	8044.19	19809.5	27679.1	68514.5	101526
Met1343			621.819	2.07665	349.394	303.989	865.036	1448.93	6141.3	8097.84	21101.3	30243.3
Met1344			621.944	2.07665	297.637	453.731	66.8045	196.567	1121.8	987.348	7704.16	11594.4
Met1345			622.685	0.563683	35724.1	6925.51	35529.6	7387.95	35354.7	7715.08	35711.5	7120.06
Met1346			622.958	0.617	22690.1	3920.61	26659.6	4910.67	19409	3714.84	10919.1	2751.88
Met1347			623.492	2.15278	28681.5	16415.1	20410.4	17395	5332.85	6321.23	2189.34	3485.39
Met1348			623.66	2.15278	16645.4	24875.6	9994.51	14125.6	6905.57	10147.3	303.646	910.939
Met1349			623.827	2.15658	37657.3	23515.6	31613.5	28711.9	11894.1	10193.3	2726.35	2786.64
Met1350			624.031	2.15278	152174	40554.2	86823.5	27796.1	50938.2	22124.8	27155.6	20028.7
Met1351			624.182	2.15658	274969	99469.9	146328	35333.9	91407.6	30400.8	52190.3	41945.5
Met1352		M+H, M+Na	624.673	0.563683	55310.5	12849.7	51108.3	10102.8	53716.6	12277.5	53243.1	13368.7
Met1353			626.336	2.63168	232345	44629	177242	70721.3	96788.7	26527.8	47398	14151
Met1354			628.372	2.41737	6145.24	5912.18	4137.78	2547.86	4221.97	3480.48	2866.35	2510.33
Met1355			628.747	0.556	74946.4	13463.2	79075	17154.4	79452.3	17009.5	88326.8	20404.2
Met1356			628.859	0.533133	34421.9	12954.5	38986.7	9332.33	33033.5	13361.5	40550.7	9623.21
Met1357		M+H, M+Na	629.939	0.7703	38625.2	14302.2	45339	13416.3	55644.4	14576.6	71385.2	20707
Met1358			630.072	0.651333	118961	72622.2	105688	61194	103560	70780.8	59185.5	39373.5
Met1359			630.334	2.1033	117642	22638.2	93814.1	30173.6	64819.8	28753.4	32621.4	24502.7
Met1360			630.477	2.1033	137229	25287.2	111098	37527.9	73707.7	30939.9	36429.4	28024.2
Met1361			630.595	0.5713	15438.3	3389.82	16594.1	6306.77	16317.3	5266.95	15187.8	8237.51
Met1362			630.729	0.556	20960.4	8946.24	19310	7352.13	21022.4	8798.04	17261.4	6949.82
Met1363			632.309	2.31743	1271.44	995.939	1357.68	1217.73	1076.27	1490.57	1210.85	1029.65
Met1364			632.59	0.5713	26493	7328.67	25825.5	9115.39	26413.1	7211.8	24193.8	8260.96
Met1365			634.878	0.54075	150239	20558	131397	17708.7	147180	23466.3	164295	29912.3
Met1366			635.142	0.8236	2797.4	1755.73	552.922	648.317	3583.93	3326.54	75528.8	109996
Met1367			635.325	2.08045	52837.8	32362.6	63334	20580.5	45592.2	18693.6	27699.2	10762.3
Met1368			635.526	2.08045	33696.3	23267.2	32204.4	15780.9	22652.5	16486.7	13147.8	8109.99
Met1369			636.746	0.556	45501.9	10137.5	50068.3	13178.5	49641.5	10186.6	47278.3	8156.77
Met1370			637.306	2.39833	1488.36	1068.73	2515.98	1261.91	2228.5	1917.55	2188.38	2810.48
Met1371			637.311	1.97672	1410.27	1122.05	1360.78	1363.55	1060.71	1294.67	988.588	1381.24
Met1372			637.56	1.97672	272.791	501.822	314.074	484.383	292.079	393.802	438.198	931.556
Met1373			637.682	2.1033	59374.8	25344.9	36651	18957	26607.5	16525.1	9027.75	8052.96
Met1374			637.811	1.97672	340.374	511.358	974.547	948.846	763.934	823.349	567.683	698.092
Met1375			638.151	2.90388	227299	38947.1	185628	66769.1	123645	31178.5	108947	24051.3
Met1376		M+H-H2O, M+H, M+Na	638.653	0.563683	39726	6058.16	34846.3	9133.44	36006.1	8559.46	30805.1	10374.7
Met1377		M+H, M+Na	639.741	0.556	147051	29444.3	152510	35259.9	151299	36923.2	159768	36850.8
Met1378		M+H, M+NH4	639.83	0.609383	56987.8	12771.6	57700.2	15925.8	67502.9	15981.4	78327.7	18052.5
Met1379			640.626	2.03	41243.9	6007.81	32928.1	8563.99	16923.5	7123.77	6123	4963.82
Met1380			641.021	1.9158	229.615	365.405	180.313	261.616	6.70442	19.0154	284.649	293.994
Met1381			642.328	2.62787	196860	62750	141337	64734.8	84855.9	31626.4	45425.9	20259.5
Met1382			642.337	2.07665	124583	22868.9	83313	35926.9	47291	28363.9	27811.4	20515.8
Met1383			642.374	2.61265	141607	56221.8	62360	37629.6	42367.6	14724.8	18020.9	9465.54
Met1384			642.634	0.563683	10533.6	2445.4	10897.2	2365.54	10479	4119.04	9352.03	4252.6
Met1385			643.742	0.552183	10427.7	5771.85	9673.1	5459.84	9911.86	5215.58	9966.46	7055.65
Met1386			644.669	2.06903	29306.4	15573.8	22486.6	16837.6	10468.2	8277.41	2475.09	3967.12
Met1387			644.764	0.556	46918.2	15275.5	59651.8	14246.4	58961.5	15807.7	64493.8	14125.3
Met1388			644.836	2.06903	32421.7	17188.2	26553.5	18885.4	11979.4	9168.96	3351.11	4679.54
Met1389		M+H, M+Na	644.941	0.617	107632	20666.8	121723	18947.1	100049	17032.7	67241.2	13976
Met1390			645.349	1.81183	78.3514	219.067	441.69	666.151	139.527	418.582	996.32	1239.18
Met1391			645.516	1.81183	19.2842	57.8526	41.4059	124.218	30.1545	90.4636	473.376	806.732
Met1392			646.34	2.1033	1.61456e+06	224667	1.28588e+06	365192	922157	374153	443043	336364
Met1393			646.484	2.1033	3.84928e+06	516819	3.11868e+06	852613	2.2171e+06	910396	1.08998e+06	822415
Met1394			646.73	0.552183	39563.8	12394.6	39240.9	16005.8	37699.5	14802.5	39212.6	10907.3
Met1395			646.77	2.1071	4.25222e+06	554470	3.45776e+06	921003	2.4572e+06	1.00274e+06	1.22382e+06	922858
Met1396			647.199	2.1033	748689	100997	597207	158837	422582	168533	206993	158288
Met1397		M+H, M+Na	648.717	0.559867	97159.3	19109.2	99907.9	18014.6	97230.9	18738	95715.6	20627
Met1398			648.768	1.9691	69246	14676.1	53008.7	11860.1	40275.2	17546.3	18317.7	13882.9
Met1399			648.912	1.9691	88715	19270	67571.6	15292	53657.7	23300.9	24684.8	18498.2
Met1400			650.048	2.1033	41049.5	13549.6	29070.4	14650.8	20717.5	13483.6	10546.8	8715.89
Met1401		M+H-H2O, M+H	650.729	0.559867	95462.2	17793.6	90685.5	20961.5	89039.9	21336.7	91589.2	17047.8
Met1402			651.332	2.74685	39350	10850.3	39565.2	14836.7	29510.2	5955.16	20811.8	5522.12
Met1403		M+H, M+Na	652.054	0.651333	347877	128596	328006	130549	295864	127624	211741	81005.5
Met1404			652.21	2.66593	66953	26548.8	53969.8	13239	35496.7	13637.7	22420.7	4445.92
Met1405		M+H, M+NH4, M+Na	652.774	0.552183	130058	30016.2	125676	25633.6	122011	27216.6	119233	26648.8
Met1406			654.654	0.567483	35737.2	8226.92	32643.1	10378.3	34035.4	8582.91	33345.2	6341.79
Met1407			655.747	2.08045	87963.1	52023.6	59745.1	28866.3	46799.7	26680.5	35798.3	16062
Met1408			655.947	2.07665	84911.9	53252.9	54357.6	29473.9	46365.8	28154	34547.8	12627.7
Met1409			656.698	0.559867	12521.4	4442.71	9585.7	2200.92	9643.99	3883.01	10638.3	3873.93
Met1410			656.764	0.548367	9890.17	4592.73	10887.9	6107.96	10087.4	5606.81	8569.14	3762.97
Met1411			657.005	2.6393	385792	68155.7	285404	115153	181325	52429.6	103213	22982.4
Met1412			657.069	2.62787	285398	88078.7	154335	98684.9	109028	41968	40485	19945.8
Met1413			658.354	2.42498	969.268	803.991	1161.66	1204.71	928.788	830.558	761.881	846.762
Met1414			658.618	0.567483	18180.5	5025.49	17163.5	4020.91	18875.3	4674.66	18144	3819.03
Met1415		M+H, M+Na	658.737	0.552183	149367	27698.3	140554	31573	139334	27167.3	139762	24375.2
Met1416			658.773	2.09948	185287	34818.7	168307	121566	180749	80117.7	86990.1	65110.4
Met1417			658.839	2.08045	97801.2	46401.5	105615	39514.1	94255.6	39659.1	44144.9	35680.3
Met1418			659.06	2.09948	580683	119323	543350	409106	557371	274428	271681	198554
Met1419			659.203	2.09948	520038	100498	478450	351650	498231	242052	246551	181085
Met1420		M+H, M+Na	659.489	2.1033	259978	47862.7	230633	124686	221894	77936.4	105504	79845.7
Met1421			659.632	2.09948	217242	55888.4	242454	93525.1	179129	77993	90233.7	78187.5
Met1422			659.825	2.90388	10807.5	6184.33	7723.61	3819.15	11339.1	8699.35	47776.4	64149.8
Met1423			660.486	2.07283	272494	50839.2	237294	133937	142918	99875.1	58516.2	50377.3
Met1424			660.63	2.07283	604887	125421	521254	275489	331235	211983	137462	113977
Met1425		M+H-H2O, M+H	660.773	2.07283	1.58391e+06	216288	1.32752e+06	289020	936588	252966	459862	273753
Met1426			661.724	0.552183	49306	11530.2	52746.8	8641.71	50667.7	12047.7	54276.5	10716.7
Met1427			662.383	3.39418	10863.2	6887.69	10831.8	14550.5	51208.3	65781.8	42298.9	29144.2
Met1428			662.652	1.36347	98546.9	17018.5	63690.9	12927.5	47189.1	7977.65	29373.8	4729.83
Met1429			662.825	0.544567	60850.6	10774	57047.2	8938.01	59946	10731.1	65490.8	11795.2
Met1430			663.076	2.93068	148860	21420.5	130806	21724.3	105554	13397.8	69812	7948.38
Met1431			664.013	2.23368	43512.1	14241.8	22221.5	10310.3	15142.8	7042.22	9537.42	6886.71
Met1432			664.117	1.19502	51220.4	15605.4	56524.4	12835.2	42088.4	7543.03	30527	8869.08
Met1433			664.118	0.812183	3.23048e+06	492086	3.30259e+06	527901	3.00682e+06	549760	2.62822e+06	472580
Met1434			664.18	2.2375	34083.3	13186.9	17603.3	7623.08	11789.3	6403.04	7233.4	5401.34
Met1435			664.348	1.8349	773.459	748.772	1144.16	1357.67	740.412	780.721	429.936	503.322
Met1436		M+H-H2O, M+H	664.683	0.563683	62556.7	11330.6	64278.1	17288.6	65167.7	15130.3	65450.4	13445
Met1437			664.693	2.91547	169296	22126.3	159234	43905.5	108410	17787.3	89852.7	14083.6
Met1438			665.984	0.785533	45510.4	24605.6	54466	24621	48089.5	29676.8	40447	20637.2
Met1439			666.528	0.5751	8708.76	5937.39	11366.8	5321.06	13044.7	5592.32	15524.7	6530.59
Met1440			667.595	2.17562	125.524	376.573	0	0	200.951	400.129	162.734	296.415
Met1441			668.397	2.3593	2240.96	1761	1375.49	1609.56	1320.32	1050.98	1905.71	1719.93
Met1442			668.628	0.563683	11015.6	1681.13	11688.5	3085.95	10421.4	4276.5	10521.8	2419.96
Met1443			668.787	0.548367	45638.6	8249.61	42208.9	7058.97	43850.8	8851.19	44281.7	6170.37
Met1444			668.899	2.3593	1873.84	1562.39	840.398	1037.22	1522.94	1909.93	903.926	1200.47
Met1445			669.346	2.4364	4326.06	3262.09	2820.67	2875.55	4316.77	2665.14	1946.26	1548.45
Met1446			669.353	2.61645	33850.1	20431.9	16502.9	11780.4	5402.39	4362.34	2736.12	1656.45
Met1447			669.681	2.4364	2202.38	1097.68	2073.23	1293.69	800.73	837.534	1921.15	1233.99
Met1448			669.688	2.62027	26756.3	18626.6	19293	25578.3	10673	6448.32	2805.48	2324.21
Met1449			670.015	2.4364	834.126	824.897	1402.11	1725.46	778.366	1382.89	720.427	720.807
Met1450			670.626	0.563683	12652.8	2513.21	10153.6	2758.01	12069.6	2653.63	10072.5	4119.2
Met1451			670.634	2.07665	80791.3	22845.7	47917.2	8889.43	31703.6	3623.79	12606.2	10844
Met1452			670.777	2.07665	209288	47308.4	132645	18829.4	88051.3	14116.1	48966.1	37690.7
Met1453			672.98	3.61218	1181.52	1035.59	5691.1	4960.22	18449.7	14924.6	1573.35	2573.72
Met1454			676.352	2.26795	35008.5	16371.1	71687.1	56692.5	11012.3	8180.38	5934.96	5030.89
Met1455			676.553	2.26795	32659.8	16978.5	70887	55352.6	12040.2	8897.6	4943.43	4334.31
Met1456			677.024	2.63548	79636.6	37014.3	41055.6	25965.7	26686	11542.5	16355.7	12731.5
Met1457			677.208	2.1071	157260	55036.7	201116	248068	259519	263774	168360	67135.1
Met1458			677.351	2.1033	396311	131250	522500	618275	649777	638459	419584	167127
Met1459			677.494	2.1071	516314	184137	689095	825889	878087	878020	550354	221009
Met1460		M+H, M+NH4, M+Na	677.734	0.552183	84095.2	21676.9	90205.7	23721.4	90339.6	21622.6	98542.6	23162.5
Met1461			677.78	2.1033	588768	141029	665725	554424	734060	544496	449085	129306
Met1462			677.924	2.1071	587665	152935	621930	387406	595322	312826	370558	144149
Met1463			678.066	2.1071	463216	139341	408622	222564	395071	201860	250791	166919
Met1464		M+H-H2O, M+H	678.924	2.07283	2.51748e+06	381177	1.93345e+06	256220	1.49523e+06	256094	753518	476011
Met1465			679.067	2.07283	2.33387e+06	533296	1.69979e+06	633389	1.44217e+06	399242	777798	510116
Met1466		M+H-H2O, M+Na	680.639	0.563683	42485.6	7533.67	39547.8	11041.7	37885.4	8436.65	37778.9	7960.05
Met1467			680.782	2.09568	204165	71391.7	124506	26535.8	97476.6	14598.7	45644.1	16694.2
Met1468			680.87	0.533133	58439.8	14977.8	48367.9	10428.1	41324.5	12477.4	30642.3	13589.2
Met1469			680.925	2.09187	518271	154787	323254	72691.4	253188	32958.3	130091	39725.3
Met1470			681.069	2.09187	692084	217279	433945	100291	335294	48936.5	173769	53016
Met1471			681.212	2.09187	637369	197525	400422	91231.6	305157	42555.1	160778	49627.6
Met1472			681.352	1.95387	46467.8	10546.5	32138.6	11606.5	29248.1	3864.03	19489.4	5909.17
Met1473		M+H, M+Na	681.392	3.06488	10355.3	5845.04	10179.1	5859.6	6373.53	2461.19	4935.85	2653.59
Met1474			681.498	2.09187	282319	77084.6	181000	36589.1	139182	24925.9	71481.7	23411.9
Met1475			681.978	0.793133	14236.8	2177.3	20837.6	5847.59	20755.5	5247.75	17823.9	5546.16
Met1476			682.764	3.63503	3511.15	4051.86	32557.6	15137.3	55785.6	46607.3	5087.31	2717.15
Met1477		M+H, M+Na	684.664	0.563683	78473.6	18975.7	81896.8	18661	75212.4	15782.1	78392.2	18061.1
Met1478			685.023	2.21845	188380	48354.8	208614	131959	83359.9	59613.3	29788.4	27638.4
Met1479			685.19	2.21845	397273	91585	435177	259891	187950	124565	74889.2	61265.2
Met1480			685.524	2.21845	362002	87088.9	397256	243962	175589	122789	65416.6	55927.3
Met1481			686.099	0.8236	25733.5	17076	34083.1	17656.3	32068.1	17130.5	29976.9	14458.7
Met1482			686.685	0.559867	23549.2	6652.59	21193	5970.54	24209.1	6179.27	23165.5	4272.98
Met1483			688.297	2.66975	15900.9	9005.74	17352.7	13803.3	6276.44	6094.56	2909.36	4408.75
Met1484			688.559	0.5713	21125.2	7225.29	21717.9	9716.02	21320.7	6332.67	23200.8	7747.42
Met1485			688.708	3.1905	1667.72	4373.03	1054.88	1111.8	1965.34	1778.17	734.146	708.81
Met1486			688.729	0.556	136493	29307.3	151572	30284.3	152868	34323.3	165920	30309.3
Met1487			688.906	0.617	59627.5	14045.4	64214.5	19822.2	62097.5	18823.1	51834.8	10933.7
Met1488			689.79	2.13755	3158.66	3537.78	6754.92	13311.5	4767.14	2983.9	9426.57	10376.9
Met1489			690.217	2.13755	45099.2	8516.72	46658.7	23466.6	44774.2	8554.86	43239	21535.5
Met1490			690.55	0.5713	25154.1	5738.74	25350.6	9396.61	27861.2	9760.28	28558.7	9445.98
Met1491			690.779	2.1033	33366.9	26938.1	28392	25123.8	22317.4	20519.5	12724.1	14888.5
Met1492			693.039	3.8149	55516.7	15658.9	66083.2	20462.9	69118.7	26898	27569.6	9919.55
Met1493			693.527	2.88865	645647	114362	581448	162925	410443	81719.5	363770	54911
Met1494			694.016	0.617	9074.04	2630.08	8774.3	3607.41	4369.24	1510.18	1815.04	921.546
Met1495			694.937	0.789333	42502	5746.4	51187.7	12146.1	43883.2	10635.3	30745.1	8950.52
Met1496			696.016	0.651333	24042.7	6919.32	19551.8	6129.62	15681.3	7105.29	12632.8	9378.42
Met1497			696.588	0.567483	18778.6	3740.99	16235.3	5017.08	18476.2	7681.54	13955.4	7131.77
Met1498		M+H, M+Na	696.696	0.556	57356.8	19358.1	55461.3	24042.2	54513.8	16516.3	46525.6	14104.7
Met1499			696.846	0.533133	19785.5	14889.6	25263.7	14573.1	24194.5	14529.1	39463.7	14888.8
Met1500			697.374	1.94245	2095.42	560.281	1761.7	1030.8	990.717	995.983	1261.95	1490.04
Met1501			697.543	1.94245	201.178	451.187	0	0	0	0	878.201	1382.54
Met1502			697.709	1.94245	21674.9	4252.79	28541.9	5789.69	22777.8	6637.17	16453.4	3964.15
Met1503			698.133	2.6469	278627	106744	196204	72396.3	124663	25066.1	68411.7	18852.4
Met1504			700.589	0.563683	13526.2	2928.41	14121.2	4743.03	14426.7	6186.71	11795.6	4775.98
Met1505			701.77	2.15278	25519.1	16790.2	75943	60557.9	14945.3	13005.4	5356.06	6287.54
Met1506			702.171	2.15278	64821.6	40628.9	128999	102425	32254.7	27172	10729.2	14252
Met1507			702.372	2.15278	36956.4	29170.4	83404.2	65307.8	21180.4	16455	4567.72	6312.13
Met1508			702.865	0.54075	230042	33244	200042	26456.9	225413	35671.3	251032	39360.1
Met1509			702.964	3.60838	12628.1	10978.8	9302.37	3625.15	24592.2	17218.2	6256.29	10263.5
Met1510			703.088	3.60458	7174.39	4195.7	5009.78	3314.92	16542.8	12793.5	4479.42	4955.78
Met1511			704.397	2.62407	104738	25484.7	59238.7	28022.4	45338.4	19741.7	20978.8	11589.5
Met1512			704.885	0.617	25820.7	5115.39	26863.5	7124.4	24226.3	6304.75	16964.1	4839.75
Met1513			704.893	3.01825	77770.1	11333.9	71159.4	12244.4	55595.3	9271.54	28994.6	19837
Met1514			704.987	2.1071	75620.3	46629.3	59688.9	39247.7	49750.3	31806.2	34320.4	29318.7
Met1515			705.187	2.1071	69734.7	41900.2	51178.6	38126	45159.7	30929.8	27841.3	27581.5
Met1516			705.796	2.13755	10634.3	5149.29	19317.6	11482.5	39314.2	43005.3	298549	445305
Met1517			705.863	2.1109	15752.9	12738.1	21597.3	18260.5	18227.9	17377.2	6130.58	10564
Met1518			706.368	2.13755	128187	55882.6	189427	116029	148639	60771.7	601509	853500
Met1519			706.513	2.13755	157450	67216.7	220593	148638	133944	23522.8	373447	495156
Met1520			706.537	2.09187	48493.4	19396.6	53971.4	37408.2	35978.1	26635.2	14041.9	15006
Met1521			706.658	2.13755	276875	42498.2	272422	66048.3	181859	32244	245850	227558
Met1522			706.705	2.09187	62410.7	24429.9	70654.8	44946.7	45606.8	35615.6	19488.9	19434.7
Met1523			708.108	1.78898	0	0	0	0	0	0	0	0
Met1524			708.358	1.78518	0	0	1.28957	3.86871	14.1805	42.5415	0	0
Met1525			708.368	2.01858	27.0674	81.2021	226.858	348.619	1144.13	1656.52	34477	51911.7
Met1526			708.511	2.01858	10.7827	32.348	8.45495	25.3649	969.478	1674.45	31819.8	47910.3
Met1527			708.609	1.78518	0	0	2.64907	7.94722	69.9246	141.983	46.6833	140.05
Met1528			709.505	2.13755	210.817	293.24	174.979	500.21	1269.42	1173.1	8082.91	11655.8
Met1529			709.648	2.07665	686.529	733.947	5807.81	8654.49	39215.9	59153.1	184743	277697
Met1530			709.791	2.07665	2284.45	4515.47	19963.4	29774.8	83965.4	126995	361711	542353
Met1531			709.934	2.07665	3999.7	6494.86	27140.7	39685.6	117924	177999	504704	757617
Met1532			710.367	2.93068	480453	61725	404357	72772.7	312065	40729.9	213565	31300.6
Met1533			710.611	0.563683	14888.7	3807.93	12837.6	3707.8	14028	4399.16	13166.3	4255.78
Met1534		M+H, M+Na	710.712	0.556	248648	47742	255503	50072.3	260961	47688.2	272676	55640
Met1535			711.685	2.13375	148448	22160.9	154953	59683.5	158529	19677.4	137595	65126.3
Met1536		M+H-H2O, M+H, M+Na	712.551	0.567483	57483.7	13704.2	58401.6	17022	65097.6	23880.8	60222.5	20096.2
Met1537		M+H-H2O, M+Na	713.126	3.59315	4744.98	5523.51	3125.89	2658.12	5055.43	2805.86	1571.08	2416.28
Met1538			713.261	3.62742	13609.5	16007.8	30266.9	25061.5	56915.4	33860.8	8008.38	9508.25
Met1539			713.358	2.07665	2146.69	2563.55	2721.98	2322.2	1540.62	3210.63	8700.99	11469.2
Met1540			713.471	1.36347	134724	17793.9	96058	9195.46	66596.8	8618.2	44027.6	5389.45
Met1541			713.785	2.13755	1072.99	1008.34	980.828	1360.8	2474.29	2906.29	12566.2	19293.6
Met1542			713.928	2.14137	382.387	427.234	732.232	760.729	1335.64	2262.78	11485	16964.6
Met1543			714.072	2.14137	2114.21	2754.5	1927.33	2484.37	2273.64	2434.59	10237.2	13668.1
Met1544			714.476	2.90388	816.854	1368.05	5052.11	2865.08	6142.16	4190.13	25610	37606.9
Met1545			714.567	0.567483	31537.3	11486.5	32967.6	8453.54	34054	9051.44	34284.6	8219.82
Met1546			714.893	2.90388	7368.39	2285.91	9064.2	6672.97	15408.8	9337.71	56417.5	79399.3
Met1547			716.212	3.22953	12185.2	5944.26	117885	65324.1	170370	67973.9	8302.86	4699.69
Met1548			716.306	3.20573	2840.55	3951.02	8823.75	8210.74	15163.9	9478.5	0	0
Met1549			717.246	3.60458	211.655	274.935	3415.12	5461.47	5518.79	8286.09	4315.66	5186.49
Met1550			717.385	2.67355	85936.8	16442.3	90656.9	42406.9	59092.7	8393.8	42973	5295.11
Met1551			717.493	2.07665	960.426	1368.34	506.389	1289.99	917.987	967.501	6924.54	9916.71
Met1552			717.718	1.93103	91.5934	159.217	0	0	192.832	395.726	351.259	601.273
Met1553			718.053	1.93103	43.3989	130.197	287.129	433.501	26.4082	79.2247	375.993	683.797
Met1554			718.574	0.567483	26376.5	5093.59	22414.8	8468.44	25936.4	9305.95	25868.6	8437.05
Met1555			720.492	2.63168	277708	69455.6	177114	69554.3	128531	38528.9	65545.8	21577.8
Met1556			720.526	2.62407	139578	43770.6	61773.2	36812.7	46903	29292.5	15459.7	8679.88
Met1557		M+H, M+Na	720.553	0.563683	54484.8	10285.8	55577	13512.8	52568	16721	53748.3	16088.1
Met1558			722.52	0.567483	19770.3	4302.64	21858.7	5514.92	21717.3	7851.42	22448.5	5812.31
Met1559			722.868	2.06903	76143	47415	48112.4	29460	51800.5	42074.4	22964.3	18738.2
Met1560			724.089	3.6731	8487.89	18227.1	35294.4	27501.4	43386	47342.5	6060.08	7177.99
Met1561			724.174	3.63122	8384.6	12757.8	30045.5	28917.9	80744	57760	4500.71	4197.26
Met1562			724.382	3.60458	10547.6	17371.8	22453.8	17708.9	73358.8	66657.2	5786.04	4643.37
Met1563			724.537	3.77303	1798.66	1741.05	30310.5	14256.8	45557.6	33953.2	18577.1	17162.8
Met1564			724.76	3.64645	35516.3	40987.5	171561	76273.1	219883	71693.8	52131.9	36838.1
Met1565		M+H, M+Na	724.827	3.59315	6981.15	5641.34	9349.19	6081.81	17560.1	15796.7	3353.39	2630.74
Met1566			724.846	3.73497	8032.23	7608.9	32287	23376.6	37464	16643.2	3563.93	3943.88
Met1567			724.981	2.89627	543960	80145.9	474943	149553	317382	60080	289708	49365.1
Met1568			725.214	3.5122	13160.1	6342.33	37254.2	7027.7	41849.4	8762.04	15756.9	7221.47
Met1569			725.379	1.93483	58.3231	174.969	40.3355	121.007	0	0	318.534	502.477
Met1570		M+NH4, M+Na	726.724	0.556	112088	19011.3	113702	19154.8	114002	21580.8	114635	22629.5
Met1571			727.831	2.62027	148251	62412.1	95830.5	28910.8	54300	11593.7	29714.1	15781.9
Met1572			727.878	2.15278	166738	54686.1	89389.1	25630.9	57668.3	23854.1	37102.1	29896.6
Met1573			728.212	2.15278	422784	146578	246559	50024.5	159271	42542.8	100535	74760.4
Met1574			728.686	0.559867	9273.1	5530.75	10275.7	4315.07	11325	6336.45	9699.87	4954.97
Met1575			729.041	0.758883	25145.3	6365.9	24228.6	7550.57	15050	5668.6	6692.51	3562.63
Met1576			730.238	0.7094	75065	12058.5	50841.5	17194.8	39167.1	8824.66	22722.1	7457.38
Met1577			730.536	0.567483	23056	5335.69	24590.1	7460.84	23948.3	6064.4	23730	5747.44
Met1578			730.812	0.544567	51908	7921.86	48959.8	7010.56	53440.8	9449.62	55664.9	8982.87
Met1579		M+H-H2O, M+Na	732.529	0.567483	35848.6	6980.65	40383.6	13075.4	46235.3	15553.6	39492.3	12608.3
Met1580			734.301	1.82348	592.557	722.047	667.664	553.913	393.651	454.366	98.2664	235.825
Met1581			734.619	2.12233	227979	47442.1	235337	99305.6	239310	39340.7	211111	85951.9
Met1582			735.623	3.616	16170.1	9379.99	21845.1	17988.4	85324.7	51257.6	6448.49	4280.34
Met1583			735.628	3.66548	8768.85	9050.22	35266.4	21447.2	91696.4	68729.4	15738.9	12286.8
Met1584			735.716	3.59697	4623.39	5612.1	3994.66	3638.79	17534	23145.9	2575.62	2504.25
Met1585			735.945	3.72258	17733.2	13970.9	107420	26452.5	138308	67088.6	23864.4	17688
Met1586			735.95	3.79968	13037.1	16618.7	101048	38165.5	127879	50647.9	29925.5	27893.5
Met1587			735.968	3.60838	107500	56522.4	456146	173391	827878	260605	153558	80877.2
Met1588			736.038	3.74258	2177.05	1881.48	22314.9	14853.9	24641.7	19923.1	6398.97	9355.97
Met1589			736.077	3.77303	9233.76	15829.8	33395	16819.3	41729.7	25453.6	8909.1	7121.06
Met1590			736.159	3.71117	1408.38	2209.42	16295.2	15782.7	26353	23167	3312.07	2560.92
Met1591			736.281	3.58555	3268.77	2715.65	3070.06	2943.95	5172.73	3733.69	1263.11	2167.31
Met1592			736.366	3.59315	714.46	1129.9	2175.12	4140.04	3858.75	4684.29	1528.91	2297.14
Met1593			736.858	0.54075	31140.2	7245	29088	6921.37	36124.8	10044.8	44189.1	10632.9
Met1594			737.377	2.1604	21226.6	8429.17	19460	9346.47	14804.4	3879.09	20123.5	8953.18
Met1595			737.423	3.00682	2052.48	2037.8	2286.62	1961.49	2394.82	1260.6	577.074	1010.29
Met1596			737.714	0.556	30996.3	11081.6	36284.3	15588.8	37287.5	14799.7	45868.1	14534.2
Met1597			737.758	3.01063	2027.55	1992.9	1908.5	2516.72	1209.21	820.765	820.548	578.937
Met1598			737.886	1.8004	3.41732	10.252	0	0	0	0	0	0
Met1599		M+H, M+Na	737.98	0.617	38684.5	13354.2	48247.3	15983.3	33593.2	11590.7	16570.5	5670.04
Met1600			738.136	1.8004	0.860602	2.58181	0	0	0.015027	0.0450809	0	0
Met1601			738.828	3.6198	17939.9	18652.2	22613.8	23069.1	55795.5	23500.3	9497.34	7292.42
Met1602			738.929	3.85297	16222.6	9759.33	14271.6	6624.17	11171.9	7565.83	4401.13	2420.15
Met1603			738.979	3.60458	17343.3	17908.9	24936	16062.8	85408.6	47510.2	8188.35	6934.33
Met1604			739.124	3.89103	35817.2	12062.8	32419.7	13169.2	33122.6	16303.1	14482.5	7641.19
Met1605			739.217	3.82252	37757.3	9051.77	42972	13824.1	36747.7	12944.2	16005.1	7292.32
Met1606			739.246	3.79968	43239.9	16507	61753.1	27362	61592	29111.6	22396.4	10129.4
Met1607			739.321	3.81872	104019	27621.6	146756	58761.5	143344	46023.1	43260.6	17039.3
Met1608			740.112	3.61218	4225.06	3840.22	10955.6	9754.74	31033.3	31772	3936.83	6867.52
Met1609			740.221	1.55955	201.726	431.272	799.603	384.661	691.358	433.648	460.125	455.378
Met1610			740.364	1.55955	292.482	420.9	353.554	370.905	348.324	353.255	282.543	292.899
Met1611			740.507	1.55955	1.52631	4.57892	25.4697	67.6373	131.177	206.48	0	0
Met1612		M+H, M+Na	740.592	0.563683	47071.7	11882.6	44763.8	11248.5	44309.9	14208.2	41873.8	9880.3
Met1613			742.202	0.815983	0	0	0	0	2.10424	6.31272	2884.23	4360.61
Met1614			742.543	0.5713	13842.6	5539.51	13965.2	4730.52	12747.1	7389.5	18148.2	5367.44
Met1615			742.604	0.563683	26047.2	3834.39	25571.9	6406.05	23936.5	4846.84	24776.5	5032.25
Met1616			742.917	0.617	22118.8	6782.39	23491.7	5438.22	15842.6	2740.14	8737.13	2483.07
Met1617			744.084	0.80075	14278.6	4643.56	18592	5250.09	19465.8	7409.41	15441.3	6378.69
Met1618			744.438	2.62787	240744	37279.9	142633	63783.4	100760	27247	48054.1	20209.9
Met1619			746.048	3.22573	18570.4	13259.1	230553	112023	338646	131458	25102.7	14208
Met1620			746.53	0.567483	21486.2	5309.84	23420.4	6891.06	20331.4	4986.3	18120.5	5141.88
Met1621			747.136	3.6198	5200.67	3475.29	16757.6	11883.5	80108.8	74964.4	5554.58	4097.85
Met1622			747.186	3.59315	5069.39	8348.53	5339.9	6206.69	5739.02	6057.81	3078.45	3903.4
Met1623			747.194	3.63883	16191.3	15867.4	98497.3	44653	119031	37703.5	25626.7	30223.7
Met1624			747.349	3.60838	27465.3	21863	81117.7	55786.7	245342	153173	22643.9	14351.7
Met1625			747.578	3.8111	10897.6	11638.2	56253	26663.2	68572.6	29168.3	12119.8	7119.53
Met1626			747.622	3.60458	162216	117009	812285	228143	1.43157e+06	364195	287031	106602
Met1627			747.627	3.70735	35137.8	36843.6	179484	44767	200986	66632.5	56555.5	32137.9
Met1628			747.636	3.8149	23721.9	27816.4	151349	56635.4	208474	124707	50204.6	33205.3
Met1629			747.648	3.73877	25319.2	27464	175308	59932.4	285820	121440	60414.6	48147.4
Met1630			747.767	3.8073	5385.3	7027.12	27529.2	17314.8	30915.6	18309.5	9346.64	5337.59
Met1631			747.771	3.68452	16710.9	21799.3	51271	27344.6	82869.5	30261	10617.3	7865.55
Met1632			747.911	3.71117	2623.64	4242.67	38650.8	35511.6	32072.4	19673	24198.9	21769.1
Met1633			747.967	3.60838	5148.35	4342.12	31636.8	26985.3	94949.6	64830.4	17735.1	17407.6
Met1634			748.187	3.65787	26655.6	37024.4	58557.4	32621.4	64746.4	49619	22854.1	27245.9
Met1635			748.191	2.15658	35440.9	8315.09	30788.9	21094.6	16647	7784.18	7509.98	5527.07
Met1636			748.512	0.5713	30887.4	5188.47	32647.7	11898.8	34060.8	12655.9	33499	12614.3
Met1637			748.519	3.63122	87123.9	38044.1	264028	111121	332216	123228	98189.5	43264.1
Met1638			748.625	3.58555	1884.85	1901.96	4956.29	7802.18	6881.45	10025.8	298.833	644.958
Met1639			748.698	3.72258	9173.12	11635.4	38435	36963.3	34878.4	24116	13773.2	15436.9
Met1640			748.857	0.533133	61940.8	11667.4	44751.8	17758.3	34238.1	14992.4	27072.4	12394.6
Met1641			749.224	2.07665	117999	11059.2	69307.5	26364.9	39078.7	20842.4	23555.3	19810.5
Met1642			749.392	2.07665	183060	28108.9	114730	24990.6	77564.5	25910.4	47559.9	36874.1
Met1643			749.56	2.07665	178821	28675.4	115292	18753.4	79666.6	23498.3	51521.1	40405.1
Met1644			750.066	2.1071	5375.12	5017.5	5811.4	3922.73	3903.9	3137.17	2863.49	1924.89
Met1645			750.274	2.1071	1465.73	2224.19	1242.37	2532.38	1000.38	2088.83	595.509	825.303
Met1646			750.375	1.95768	8519.36	3948.56	3994.29	1419.58	2770.38	2150.93	1420.01	1134.31
Met1647		M+H-H2O, M+H	750.507	0.5713	61085.3	12953.6	61895.4	15172.5	62036	18057	61232.8	18548.1
Met1648			752.019	2.29078	3606.98	2576.18	2553.75	1447.89	2522.79	2481.82	2208.37	1358.69
Met1649			752.353	2.29078	1433.37	1581.75	1566.74	1520.49	1453.64	1042.11	923.757	693.102
Met1650			752.512	0.5713	18483	3188.6	14472.9	6948.09	14274.9	6469.89	14853.3	5685.79
Met1651			752.565	0.586533	13364.9	6050.84	14124.9	7068.36	14448	4860.26	15756	5235.52
Met1652			752.687	2.29078	6160.11	3744.99	4189.88	2970.4	2671.91	1411.3	1558.11	2100.92
Met1653			753.896	2.1033	1.58988e+06	150071	1.35446e+06	328332	951111	350475	496617	363179
Met1654			754.063	2.1033	2.67214e+06	270292	2.28013e+06	610841	1.58972e+06	645304	815729	614777
Met1655			754.23	2.1033	3.41803e+06	330586	2.92269e+06	801684	2.04273e+06	844529	1.05121e+06	790591
Met1656			754.397	2.1033	2.98224e+06	277202	2.54227e+06	675122	1.78474e+06	728632	916855	684559
Met1657			754.54	0.586533	24680.7	6923.77	25406.9	7672.25	28153.1	8095.96	24934.7	5862.45
Met1658			756.558	0.567483	49843.7	9428.35	50879.6	13370	49385.2	13918.7	50400.6	12133.2
Met1659			756.691	2.46685	1464.3	1053.24	1776.85	2537.04	1742.25	1042.84	1089.37	689.051
Met1660			756.729	1.9691	60687.5	13375.8	45834.7	12693.6	36672.1	16322.6	16917.3	12838.7
Met1661			756.896	1.9691	78566.3	15448.8	60694.8	13715.7	48115.7	19436.1	24139.4	18274
Met1662			757.025	2.46685	2220.86	2016.71	1490.13	2032.88	3017.81	1498.75	1494.41	973.862
Met1663			757.064	1.9691	70574.4	17661.7	52559.6	12465.8	41271.8	16227.2	20624.1	15796.1
Met1664			757.231	1.9691	46958.7	10615.3	34416.1	7704.2	26946.3	12807.4	13340.4	10236.5
Met1665		M+H, M+Na	758.541	0.567483	58295.6	9149.82	54157.2	13647.3	51800.2	9857.12	52165	16054.7
Met1666			758.976	2.20607	88118.8	7512.73	103326	28338.2	101949	15996	87798.2	34935
Met1667			759.011	3.70735	12983	29832.2	56747	35377.3	68988.7	43951.6	22040.7	20451.5
Met1668			759.074	2.12613	220753	35550.5	239378	68514.7	219171	23066.3	189543	63078.5
Met1669			759.145	3.59697	22188	17574.2	24446.4	20170.7	39007.9	26189.2	11653.7	6617.06
Met1670		M+H-H2O, M+NH4	759.346	3.60838	16293.4	12300.2	29799.6	27198	58883	27104.2	15137.5	13722.2
Met1671			759.347	2.29458	10970	4870.45	13651.7	5100.35	11628.5	6965.9	9076.94	2446.7
Met1672			759.371	2.21465	14784.4	3415.25	34855.5	9053.34	31561.5	5927.12	30372.8	9387.88
Met1673			759.372	3.78827	19257	30438.1	23511.4	14111.6	41196.5	29408.8	10581.2	13865.2
Met1674			759.434	3.63503	27303.6	21127.4	147094	85214.5	242087	80328.2	71171.5	38961.3
Met1675			759.467	2.91547	218885	30472.6	227907	63533.1	165435	27076.4	136271	21430.8
Met1676			759.604	3.77683	12274.3	16073.9	24159.2	13542.8	41102.8	36057.4	16548	14655.2
Met1677			759.648	3.88723	15232	15341.3	74418.4	32383.1	115312	74733.2	30329.9	15760.6
Met1678		M+H-H2O, M+NH4	759.662	3.60838	113828	105137	490976	213380	1.30356e+06	568093	190734	91751.8
Met1679			759.68	2.29458	2246.22	1267.95	1432.44	1199.61	1992.05	1027.77	857.181	1426
Met1680			759.773	3.69975	5046.78	5270.67	53476.7	47316.3	57716.5	43083	9581.42	5821.21
Met1681			759.806	3.84537	5927.42	12204.9	31210.3	27287.8	23449.6	14691.4	10146.9	13050.6
Met1682		M+H, M+NH4	759.862	3.59315	7667.44	8360.5	10591	14430.2	14263.3	12270.6	3528.68	4709.05
Met1683			759.873	3.79968	19736.3	35084.1	29367.5	18162.9	36149.8	24692	8680.67	10037.2
Met1684			759.886	3.8111	4527.4	8040.97	27547.4	15580.9	32992.8	25174.1	10087.3	10534.8
Met1685			760.004	3.63122	13894.4	17467.5	64869.8	47567.9	96867.1	75452.2	24575.9	14378.7
Met1686			760.043	3.80348	17856.3	30595.3	30353.1	16122.9	41670.3	31416.4	13201.3	13679.3
Met1687		M+H-H2O, M+Na	760.096	3.6198	30081.5	16228.7	94790.2	66145.2	191853	100584	28111.1	21645.5
Met1688			761.076	3.60838	1685.63	2313.89	9698.84	17780.4	26330.1	31455.1	483.962	647.966
Met1689			761.607	3.63883	33759.5	39414.4	84838.9	66356.6	157599	82381.5	35911.8	39170.6
Met1690			762.46	3.6198	18495.4	21835.9	54472.7	40389	163331	92589.7	27879.9	27281.7
Met1691		M+H-H2O, M+H	762.517	0.567483	64034.4	13693.3	63497	18059.9	66322.3	21161.6	57120.6	23369
Met1692			762.7	3.60077	18953.4	8352	41045.5	27033.9	40208.7	25754.3	17281.6	16737.9
Met1693			763.049	2.09948	32641.8	14557.1	22946.8	8885.45	16642.9	8220.64	9026.82	8474.1
Met1694			763.216	2.1033	61556.2	10253.1	46352	22663	33739.4	20759.7	11943.1	9670.02
Met1695			764.018	2.46685	6844.37	4059.98	6218.93	3156.6	4879.64	2193.29	3746.42	2449.09
Met1696			764.353	2.46685	3981.44	2745.37	5655.97	2433.77	5887.38	4145.88	4321.46	3260.33
Met1697			764.39	2.34027	5136.37	3197.46	5007.12	3269.44	6877.18	2062.08	3877.27	3298.75
Met1698			764.687	2.46305	1837.97	1627.8	2764.53	1937.9	1207.28	1735.13	2726.81	2883.47
Met1699		M+H, M+Na	764.9	0.6132	56931.1	14497.4	65559.2	11729.1	52684.4	9921.48	37778.2	9452.02
Met1700		M+H-H2O, M+Na	766.63	0.563683	46490.5	17112.6	45734.3	13475.4	44203.2	9750.78	39713.4	10192.8
Met1701			768.401	2.09948	179531	43682.6	163695	149649	176565	109079	81843.9	66678.6
Met1702			768.568	2.09948	327098	69822.1	313533	231267	326710	158756	163865	120470
Met1703			768.735	2.09948	438181	96779.5	409966	298801	432451	204513	216879	156036
Met1704			768.902	2.09948	392043	89499.3	366876	262502	382129	183560	196582	143330
Met1705			769.069	2.09948	274583	63578.9	254807	176873	269343	125536	137325	101601
Met1706			770.538	0.567483	30825.4	8660.12	31258.5	7953.7	28602.5	9067.76	28780.1	7365.33
Met1707			770.567	2.07283	621116	110151	607866	301359	377011	234164	172261	141638
Met1708			770.687	0.556	42204.1	9076.54	43823.6	10976.7	44159.2	11138.9	47195.3	9208.39
Met1709			770.734	2.07283	830397	144193	806254	388409	511438	302187	229607	187012
Met1710			770.853	0.54075	208258	29518.5	182291	22776.1	204562	36153	229578	35942
Met1711			770.901	2.07283	763341	128011	738496	340782	469737	263912	214524	170973
Met1712			771.235	2.06903	326828	49456.3	309223	126296	205531	102320	97429.6	76044.9
Met1713			771.265	0.79695	40683.8	14193.1	34084.2	13819.5	22452	8836.81	15045.4	4563.46
Met1714			771.729	3.61218	24827.3	13913.5	96807.6	59975.8	239259	142694	27497	21750.4
Met1715			771.755	3.60458	9057.94	5336.01	8617.11	7409.15	31786.8	43913.5	3474.02	4095.72
Met1716			771.857	3.71878	11063.1	14162.7	62206.7	32225.9	91825.9	59067.2	16368.8	15010.9
Met1717			771.885	3.81872	5626.83	7700.08	26518.9	20065.3	32788.3	12304.4	6240.27	11349.7
Met1718			771.886	3.62742	23340.1	13935.8	85512.6	44517	219314	153148	39028.3	24357.3
Met1719			771.895	3.59697	8605.4	7047.46	5712.14	3751.11	10076.9	6951.89	3736.42	3968.81
Met1720			772.021	3.81872	12652.2	15083.9	75978.9	38964.9	88953.1	44405	11627.3	7251.59
Met1721			772.107	3.616	43290.6	42777.3	163336	77106.6	482324	248404	61303.7	38786.7
Met1722			772.18	3.62742	19842.4	22177.7	102535	40592	194283	98555.9	32374.2	25227.8
Met1723			772.272	3.81872	10629.6	11144.8	41050.9	31433.8	65529.9	60482.5	8651.4	14266.2
Met1724			772.362	3.65407	11758.6	12039.6	59962.3	19023.8	107849	47294.8	28348.9	15625.7
Met1725			772.403	3.83013	9497.33	16373.5	43533.2	30346.4	44390.5	22183.9	14228.1	11338
Met1726			772.406	3.63122	31330.1	47441.5	129812	79305.5	213911	105875	60660.4	37482.5
Met1727			772.478	3.72258	10859.9	8400.75	96477.6	46174.9	139525	94515.5	20501.1	18252.4
Met1728		M+H-H2O, M+Na	772.523	3.62362	27779.9	14595	119024	93641.6	337283	190555	37259.1	20042.7
Met1729			772.561	3.65787	7805.7	9892.84	64078.8	39063.5	95554.9	49429.8	17248.4	18044.8
Met1730			772.611	3.60077	4773.66	8519.95	6849.4	5696.8	21170.7	24339.8	2693.42	2069.88
Met1731			772.652	3.6731	22920.6	18070.9	121145	65103.7	110071	59815.3	25517.6	27089.5
Met1732			773.261	3.60458	5556.01	8504.17	8031.52	9219.57	10746.7	12453.9	6405.25	7275.41
Met1733			773.309	3.62362	11990.3	14196.9	23908.8	21529.7	77849.4	42607.8	4817.87	5832.66
Met1734			773.521	3.50838	19314.9	14799.2	50750.4	10628.5	54869.8	10973	28897.3	11237.8
Met1735			773.655	3.50458	20046.5	18918.5	51635.6	8928.68	58934.7	10303	26502.2	10157.1
Met1736			773.737	3.53503	5067.54	3852.56	17956.4	4442.46	21548.4	7535.38	9063.79	5761.96
Met1737			774.528	0.567483	28344.5	5032.62	29277.5	8190.27	25484.8	9664.04	24109.9	9708.06
Met1738			775.328	1.9082	20134.6	4259.31	19225.5	3424.07	15724.1	2607.45	11048.5	2762.72
Met1739			775.329	1.81968	72378.2	10073.1	45330	4608.9	37924.4	4606.24	25664	7530.69
Met1740			775.355	3.63122	16839	13296.8	36673.7	33715	80473.9	63919.7	9678.3	8933.24
Met1741			775.801	3.62742	2551.21	3459.5	30201.8	32346.5	25890.7	30651.7	13052.9	15918.4
Met1742			776.425	3.10677	2157.68	2664.55	6950.88	6056.07	4314.56	2935.33	1141.46	1007.84
Met1743			776.512	0.567483	30225.1	7016.07	33515.5	7267.34	33522.9	8531.38	30609.7	9540.81
Met1744			776.62	3.58935	19932.9	18979.4	5437.6	4434.98	14540.7	9122.04	5933.54	6949.94
Met1745			776.786	3.61218	4079.51	4472.78	26403.2	30179.6	47935.6	39614.7	4616.05	6987.11
Met1746			776.909	3.64265	5386.05	8001.98	12556.9	13507.9	21126.2	18979.8	1220.16	1570.54
Met1747			777.004	3.6198	14028	16304	33213	26283.3	78365	45106.8	12234.5	15560.6
Met1748		M+H-H2O, M+H	778.4	3.59697	26611.9	20218.2	38444.4	27080.3	54493.4	31455.7	16062.8	10080.5
Met1749			778.417	3.20573	6122.99	5125.05	61280.3	59256.2	113673	94612.2	5209.62	2987.23
Met1750			778.688	0.556	41379.2	13634.8	38913.4	16965.3	37021.5	13837	38364.7	11914.5
Met1751			779.197	3.6198	3263.7	5506.41	7264	14102.4	10925.3	15107.2	2235.17	3112.77
Met1752			779.883	2.90388	7390.27	4000.01	12716.3	7765.46	10804.1	6848.53	48226.6	62408.1
Met1753			780.245	3.29425	12628.2	8588.71	76595.2	48684.2	107534	51294.1	6470.32	2650.56
Met1754		M+H-H2O, M+H	780.449	0.594167	81433.5	12458.8	84541.8	17696.9	91525.6	18703.1	106835	17581.9
Met1755			781.68	0.556	10865.2	10488.6	18305.3	11315.1	14796	5489.87	20356.6	8368.52
Met1756			781.754	0.548367	19623	7829.04	22082.5	7877.35	19726.3	9388.78	24125.1	9310.52
Met1757			782.236	3.82252	18040.3	19275.3	40903.3	40113.6	79833.6	50910.9	11790	19147.8
Met1758			782.239	2.07665	90016.4	29485.9	54025.7	15318.2	34946.9	7636.77	14518.2	12244.1
Met1759			782.406	2.07665	177704	39196.9	116944	15466.8	81165.1	13068.5	45408.8	34592.9
Met1760			782.446	0.594167	32567.9	8059.3	33459.3	5867.24	37940.4	7445.02	45388	8619.63
Met1761			782.465	3.8073	491.161	1026.35	16854.6	19080.6	23064.5	37401.4	3750.58	7161.96
Met1762			782.485	3.58935	23168.9	21551.5	11321.5	6665.26	17354.3	17506.5	5112.62	5433.72
Met1763			782.526	3.62742	8324.44	13936.1	11447.9	13937.8	26190.9	21359	3243.05	2893.51
Met1764			782.573	2.07665	229787	55304.8	154291	22258.5	107072	14390.9	58979	45836.7
Met1765			782.574	3.82633	5663.24	13262.7	28051.5	30329.8	28119.9	25015.1	2615.38	3878.9
Met1766			782.661	3.59315	2883.21	2580.84	1921.54	2383.7	2180.33	2806.89	92.4426	183.696
Met1767			782.723	3.8111	7060.15	13069.8	47562.7	49616.1	78050.1	78896.4	3538.32	4769.42
Met1768			782.731	3.88723	4297.43	4886.2	17084.4	13155.1	17106.2	15881.7	3613.07	5177.89
Met1769			782.732	3.79587	3884.06	7147.91	30182.9	35714.7	39554.8	36625.5	11486.9	17497.7
Met1770			782.74	2.07665	217501	48781	142034	21736.1	103244	12622.4	57024.7	43881.2
Met1771			782.796	3.63122	9076.77	9617.66	51870.6	35167	63041.5	42622.6	15321.1	15929.8
Met1772			782.907	2.07665	153115	37119.1	103117	16533.9	70948	7584.52	39266	30343.7
Met1773			783.074	2.07665	91162.9	19229.7	59765.3	10456.9	39722.3	6756.48	20975.8	16048.1
Met1774			784.414	3.60077	12245.1	13567.7	14395.4	18004.6	12832.6	11249.3	3700.59	4998.37
Met1775		M+H-H2O, M+H	784.444	0.594167	121997	21632.9	125044	19959.6	140925	31745.1	153862	26571.6
Met1776			784.61	3.63883	40384.6	17330.2	159101	74741.7	221766	110581	57494	41344.5
Met1777			784.627	3.59697	8775.1	9602.74	7973.18	12960	10291.9	10994.7	2271.14	2048.37
Met1778			784.67	3.79587	4194.62	8875.66	24474.9	21508.7	33764.7	22777.9	3050.42	3741.62
Met1779			784.688	3.73877	11371.8	12184.8	52216.7	23166.4	106775	37889	30039.5	37115
Met1780			784.928	3.8644	11682.9	25535.6	91916.2	31555.3	117723	37935.7	33349	17293.3
Met1781			785	3.88343	4325.95	2991.46	82777.4	40634.2	101394	42799.4	27982.8	21817.7
Met1782			785.209	2.12613	433031	62615.7	454648	158037	444663	47119.5	403892	162110
Met1783			785.211	3.71497	8375.39	10398.8	39301.5	37081.7	37543.7	20221.9	6488.81	7667.59
Met1784			785.213	3.63122	11523.3	15796.7	44944.2	48791.6	92222	47359.8	22636	19035.5
Met1785			785.22	3.78827	11310	19884.8	41153.3	27320.5	62311.9	32017.5	26463.2	25767.4
Met1786			785.255	3.84537	5286.09	3392.2	66754.9	38492.9	81481.8	30291.5	23706.4	43057.6
Met1787			785.268	3.754	3047.19	4239.8	16666	13912.2	45304.2	26440.3	8824.98	8373.97
Met1788			785.289	3.6198	31827.2	40530.3	94781.3	57879.8	276081	117840	24802.8	22099.4
Met1789			785.368	3.60077	18610.3	10831.5	17389.8	13709.7	43780.4	31673.3	4357.51	3959.84
Met1790			785.492	3.79968	12636.6	14883.7	37193.4	19568.3	54058.3	37532.7	10955.1	8243.01
Met1791			785.525	3.84917	816.713	1249.61	16888.1	18887.4	13536.3	9937.12	4003.81	5854.03
Met1792			785.561	3.61218	5589.93	4673.34	30755.5	37551.3	81331.9	44277.8	16104.2	15167.9
Met1793			785.574	3.73497	5208.19	8263.11	25641.4	20796.3	41593.6	22313.9	10772.5	15083.7
Met1794			785.62	3.70735	9018.42	14706	44074.7	40460.7	42424	22542.7	8224.09	17228
Met1795			785.637	3.66168	11071	15633.4	54871.2	43669.4	57734.6	53551.5	26096	27285.1
Met1796			785.667	3.8149	2724.22	4703.6	18748.4	25919.3	20753.5	26961.4	745.29	993.987
Met1797			785.711	3.60838	992.191	1493.33	8350.36	13858.9	14887.8	13913.9	1918.12	2174.91
Met1798			785.869	3.6198	9765.64	12132.7	16383.5	13225.6	93576.6	61629.7	11252.1	13426.2
Met1799			785.993	3.62362	22187.8	19501	86365.3	44581.4	175937	118149	26229.5	22377.7
Met1800			786.063	3.61218	7459.46	5460.73	24244.8	19416	60502.1	41101.6	13172.9	8138.4
Met1801			787.808	3.63503	20550.4	13563.9	45906.3	28666.7	96689.4	53471.8	9380.4	8447.56
Met1802			788.525	3.60838	4570.77	7726.52	10541.4	11044.7	33313.6	36968.4	3988.14	4500.78
Met1803			788.747	0.548367	22197.3	8602.56	20171.9	5283.15	20983.9	8081.27	24003.9	5267.3
Met1804			788.948	3.60838	9357.04	14364.7	17939.8	19004.7	46481.4	35791.3	3805.01	4829.41
Met1805			789.014	2.95353	2004.31	2566.78	19642.3	7471.02	19928.3	8225.81	1308.91	1262.99
Met1806			789.175	2.95733	11262.9	5408.79	22148.5	7045.98	24262	7672.32	3892.75	2843
Met1807			789.908	2.1033	183062	57982.3	239677	261884	295612	291891	201093	84280
Met1808			790.075	2.1033	283346	106715	369483	460388	488414	483927	323528	126196
Met1809			790.141	3.60838	16842.3	14340.7	28121.4	13641.2	41748.9	29780.9	7124.67	5042.96
Met1810			790.242	2.1033	379651	140500	496098	611139	649611	647368	427763	164100
Met1811		M+H-H2O, M+H	790.477	0.582717	114667	22896.9	119449	30401.8	122274	35109.4	124996	27580.9
Met1812			790.577	2.1033	250860	81800.7	319898	371233	408966	392273	278927	105739
Met1813			790.667	4.04808	22363.9	15788.3	46250.4	16858.1	59131.5	33888.5	21449.7	17886.2
Met1814			791.644	3.79968	30324.2	14154.2	50295.8	29850.3	47307.6	27399.3	17520.7	14012.4
Met1815			791.718	3.8111	118549	35693.8	143491	55030.7	137620	66343.3	53286.5	16566
Met1816			791.743	2.07283	1.0358e+06	195895	776476	258788	665504	146215	387072	214479
Met1817			791.754	3.8644	63537.3	11405.6	48587.6	16895.5	52997.6	28063.1	26960.7	10291.3
Met1818			791.84	3.8149	48760.8	17761.1	66729.4	33189.7	45924.3	30878.9	25656.8	6098.17
Met1819			791.875	3.84917	59112.8	8745.84	57854.7	17789.4	72916.4	37190.2	31233.3	14942.5
Met1820			791.897	3.82633	107329	21116.7	110225	40736.2	92230.2	30367.6	55871.6	20000.6
Met1821			791.91	2.07283	1.64253e+06	349061	1.24453e+06	422665	1.06054e+06	224191	609735	340301
Met1822			791.967	3.8073	77084.3	25917.4	83001	39202.5	80008	36756.1	35569.4	12004.1
Met1823			792.077	2.07283	2.18139e+06	438568	1.66446e+06	567209	1.42331e+06	300615	800077	451028
Met1824		M+H, M+Na	792.411	2.07283	1.79782e+06	253093	1.44442e+06	209956	1.14539e+06	143432	639414	354385
Met1825		M+H-H2O, M+H	792.474	0.582717	116439	18580.3	115662	21929.6	124245	30001.9	127344	33140.4
Met1826		M+H-H2O, M+H	792.579	2.07283	838336	153635	630226	213248	543372	124373	324780	156553
Met1827			792.668	0.556	20539	7825.5	20477.6	10119.5	16473.4	6688.42	12394.9	6808.9
Met1828			793.994	0.651333	52515	27790.1	45968	30455.8	42208.7	27945.8	26029.4	19852.8
Met1829			794.078	2.09187	255579	80829.6	154843	39598.2	117844	19480.4	52873.8	19268.5
Met1830			794.245	2.09187	481788	143958	333611	79426.3	246776	45551.6	131797	45621.2
Met1831		M+H-H2O, M+H	794.463	0.578917	93492.4	12998	101397	18891	108192	25352.3	108725	26129
Met1832			794.71	0.552183	34162.2	15765	30037.2	11935.7	29270.1	12575.3	32472.4	8382.24
Met1833			794.743	1.95387	40695.9	10608.9	27678.6	8833.46	26749.5	5011.95	15322.5	4519.9
Met1834			794.91	1.95387	39436.6	10015.5	26196.8	7210.81	24994.7	3639.26	14686.7	4793.74
Met1835			794.914	2.09187	212836	59589.3	142180	30853.5	105833	14669	51244.7	18727.8
Met1836			795.412	2.42498	1097.47	1476.78	1071.33	1218.17	886.286	1147.25	906.483	822.124
Met1837			795.662	2.42498	492.308	648.555	1234.41	1200.62	773.241	1026.8	2014.01	649.09
Met1838			795.913	2.42498	2978.25	2631.4	6895.37	5930.09	7349.72	6131.69	4655.39	4009.5
Met1839			796.163	2.42498	684.151	1040	149.014	266.196	519.709	844.655	852.405	2335.64
Met1840		M+H-H2O, M+H, M+Na	796.445	0.578917	134137	17156.4	139077	28512.7	143095	38937.6	148944	30644.3
Met1841			797.383	2.89247	330965	43220.2	294515	75227	214759	46834.7	199395	40125.8
Met1842			797.767	3.66168	40015.7	51260.5	134109	68181.1	205346	56935.2	29168.9	26251.2
Met1843			797.91	3.69593	14660.2	17498.3	38738.3	17098.5	54120	50153.1	13512.5	23934.3
Met1844			797.932	3.64265	52104.3	39162.4	166110	66470.8	235472	129661	54369.7	31412.8
Met1845		M+H-H2O, M+NH4	797.954	3.59697	14094.3	10342.6	30495.9	18255.1	21266.9	19417.9	9577.64	12406
Met1846			797.961	3.79587	2974.06	3031.13	22891.6	16050.9	61185.1	54378.7	12443.6	13510.8
Met1847		M+H-H2O, M+H	798.008	3.6198	22154	11199	43957.4	48689	139100	120442	21228.1	19237.7
Met1848			798.019	3.71117	2907.7	4295	15970.3	15552.7	51903.7	31280.8	14157.3	25757.3
Met1849			798.199	3.90723	17781.6	17096.9	120320	76808.3	119127	43191.2	37362.8	18416.9
Met1850			798.245	3.616	46838.5	45011.5	196167	136692	596605	429528	58507.8	30540.7
Met1851			798.423	3.65407	33240.7	41198.3	103013	40208.1	71612.9	29095.8	23015.1	18143.5
Met1852		M+H-H2O, M+H	798.43	0.578917	95197.5	13710.8	93694.2	13957.4	95084.8	17191.5	101046	14657.8
Met1853			798.439	3.8149	8839.64	20186.3	24642.7	14211.1	60413.1	54868.1	9460.57	9762.57
Met1854			798.439	3.69593	14380.8	15699.4	27985.9	17722.4	47365.3	35440.3	7185.61	10795.8
Met1855			798.447	3.7502	6793.08	10797.8	33393.1	23893	66316.1	29799.5	13525.7	12942.9
Met1856			798.469	3.6198	10227.2	10579.3	47571.5	26290.3	161354	81170.7	17232.7	19094.2
Met1857			798.477	3.59315	6139	10300.1	7350.5	10528	8449.35	11349.4	1059.24	1589.93
Met1858			798.555	0.563683	26421.1	8404.67	26442.9	5222.26	27592.9	5966.86	26404.9	6013.75
Met1859			798.605	3.7578	5099.51	9409.1	32126.7	30973.8	59087	37296.1	7072.59	7469.2
Met1860			798.677	3.83393	19716.7	18120.5	125985	85149.6	132463	91958	23526	20967.4
Met1861			798.799	0.544567	44554.2	6893.84	42319.4	5904.37	44858.9	7781.03	49691.4	6684.27
Met1862			798.949	3.60458	12101.6	11960.8	16149.4	14724.4	30618.9	28332.7	4236.51	2993.95
Met1863			799.162	3.62742	88647.9	55497.7	179985	93988.7	272890	85237.9	64725.9	24282.7
Met1864			799.428	3.60838	23933.7	15642.8	31351.1	28011.5	51817.2	48592.6	13622.9	7604.72
Met1865			799.897	3.66548	21774.5	22024	51307.8	39148.3	60063.4	38425.6	14289.3	13018.7
Met1866			799.987	3.59315	23675	20176.9	18120.2	18172.5	30953.4	25089.2	13800.5	11410.3
Met1867			800.401	3.66928	25940.7	25111.9	82749.1	33868.4	90023.8	47042.8	27562	28369.8
Met1868			800.499	0.586533	42682.3	7986.59	44918.1	8401.71	45673.1	9055.97	46673.2	9656.27
Met1869			800.556	0.563683	21719.3	8046.27	22553.7	5422.52	21256.4	4060.6	20493.7	4778.79
Met1870			800.676	0.552183	45639.9	11471.8	42718.4	13758.3	41652.7	9571.77	40326.3	14404.5
Met1871			800.676	3.63503	27372.8	22660.8	53358	34364	163540	106610	20747.8	21210.2
Met1872			800.839	3.87962	3384.57	3604.23	13752	19207	23143.9	22702.5	2621.69	2980.22
Met1873			800.912	3.31328	90734.7	13702.8	112676	53431.2	114562	20944.2	76396.2	18148.4
Met1874			801.365	3.64265	23687.7	17857.2	93159.5	61479.1	100560	53376.1	25172.3	21984.9
Met1875		M+H-H2O, M+H, M+Na	804.477	0.5751	123892	21947.1	127847	22651.8	130179	24573.8	137310	28160.5
Met1876			804.845	0.54075	42641.5	9101.35	40625.9	5270.18	46973	11569.1	55844.2	12360.1
Met1877			805.338	1.82728	0	0	0	0	0	0	45.1927	135.578
Met1878			805.546	3.89103	3932.45	10287.6	16464.8	11416.2	18405.1	15879.2	1622.51	3653.13
Met1879			805.782	3.60458	5404.78	6039.2	6603.4	7647.11	10856.6	18661.5	1424.37	2760.95
Met1880			805.944	3.8111	3901.17	4046.05	31190.6	18347.2	24526.3	16420.3	4136.58	5473.13
Met1881			806.218	3.84537	3182.99	5473.8	10929.5	9287.99	7933.21	8738.14	956.747	1177.54
Met1882			806.349	3.78445	812.748	1041.09	1330.38	1314.66	5752.34	7421.92	824.174	1264.79
Met1883			806.361	3.8073	4709.09	3539.66	10758.8	9748.96	14622.8	18316.6	3825.75	10100
Met1884		M+H-H2O, M+H, M+Na	806.467	0.578917	140521	18878.9	124862	31603.4	143104	35142.8	148208	38760.4
Met1885			806.485	3.87582	5870.26	6233.3	34078.4	23163	60302.5	37216.4	7072.58	8558.52
Met1886			806.601	3.86058	1806.15	3259.08	28958.3	27558.4	23889	18394.2	12132.9	20364.9
Met1887			806.68	3.82633	247.941	517.113	11449.7	11485.4	13092.4	16097.1	10409	17777.3
Met1888			808.602	2.12613	247068	80058.7	179094	114083	174301	81134.4	109330	59682.4
Met1889			811.577	3.59315	16908.6	16549	19012.3	13488.2	19329	12088.9	5312.91	2682.03
Met1890			811.686	3.6731	32744	33660.1	179078	78216.5	200756	68440.7	45007.3	43418
Met1891			811.688	3.69975	36249.3	41842.3	128286	65723.5	163755	58644.1	38021.5	18423.2
Met1892			811.695	3.72258	5664.89	6226.74	54812.8	60564.4	98187.1	52625.7	20886.9	28624.7
Met1893			811.706	3.84917	2236.87	2636.1	47391	30025.2	63298.3	26654.3	9808.9	12324
Met1894			811.799	3.58173	1708.93	1639.45	7409.62	5212.43	12240.5	9294.27	1652.38	1880.4
Met1895			811.82	3.85678	3064.98	3159.89	36983.8	28068.8	39640.6	29891.5	8507.39	10036.1
Met1896			811.87	3.872	5473.77	8129.87	44232.4	30661.1	49899.8	28927.7	8519.8	10952.1
Met1897			811.941	3.90342	38477.7	40159.9	134569	73927.9	173550	48148.1	35327.3	17360.4
Met1898		M+H-H2O, M+H	811.972	3.60458	103795	82133.6	494957	222387	1.09251e+06	407801	197887	56193.6
Met1899			812.168	3.74638	7141.58	7300.21	36671.9	29631.4	50231.6	22419.8	11572.1	13382
Met1900			812.245	3.66928	99865.8	72919.8	347341	129202	504239	174929	134790	73844.4
Met1901			812.329	3.84917	5494.24	11103.4	21043.6	24681.5	44542.8	33057.9	6467.29	9101.2
Met1902			812.346	3.7502	9750.7	13601.4	60345.3	49912.5	88286.7	57079.4	4539.68	5014.59
Met1903		M+H-H2O, M+NH4	812.347	3.6198	37795.6	37451.1	163615	68703.1	412506	216972	66398.9	28824
Met1904			812.403	3.79587	11807.4	20946.7	46946.9	38562.7	66518.1	38035	15395.7	21430.6
Met1905			812.435	3.68072	28906.8	25080.1	164270	57784.5	240368	111080	46748.4	27361.9
Met1906			812.806	3.68452	18777	25771.8	93661.2	30741.3	155751	51241.3	40838.1	33027.9
Met1907			812.942	3.6769	28016.5	31514.8	125197	39544.6	137301	59054.5	34775	29370.1
Met1908		M+H, M+Na	813.102	3.63503	59833.9	44291.4	192014	79897.9	362972	102909	92993.8	52434.3
Met1910			813.66	3.60838	12336.9	13936.9	12823.1	21172.7	12957.1	12211.5	6617.17	6411.85
Met1911			813.8	3.60458	12650.6	15332.8	26526.7	19799.4	69180.8	33767.2	5440.05	4295.81
Met1912			813.821	3.63503	61419.7	56392.9	272636	88051.4	368885	104570	103026	56464.8
Met1913			813.841	3.24095	5578.03	6804.09	66609.5	34446.7	87141	25151.2	9989.29	5537.26
Met1914			813.891	3.17908	1694.99	2168.76	5909.91	6983.43	5867.67	5091.48	1405.26	1383.64
Met1915			813.959	3.6198	3289.98	5706.16	9669.47	7280.6	38068.9	27699.9	5338.55	10838.6
Met1916			813.997	3.66928	11269.5	17832.4	26566.1	35120.8	12034.8	18524.9	6722.15	12294.1
Met1917			814.03	3.63503	11870.5	20145.6	33962.6	22385.8	52685.9	47978	7038.5	5467.89
Met1918			814.096	3.61218	7043.9	4249.06	20475.4	21358.1	37306.8	32376.6	10017.7	10912.4
Met1919			814.417	3.65025	20205.4	22814.5	57046.1	41728.4	84497.8	34275.6	20117.1	20577.4
Met1920			814.489	0.586533	63906.9	12385.4	65989.2	15213.2	66382.6	14505.8	61583.8	13303.6
Met1921			814.806	3.20573	2112.47	2984.2	14790.2	17379.4	25048.8	15493.6	3116.39	2146.31
Met1922			814.861	3.58555	4416.64	3171.33	12562.1	15333.8	11893.7	10613.3	3577.67	2238.72
Met1923			815.312	3.60838	5283.3	6817.54	2761.16	3696.78	27365.1	24448	4710.2	5626.49
Met1924			815.525	3.6198	9980.21	13086.5	11097.6	16466.2	42911.1	31872.6	6581.78	7062.18
Met1925			815.683	3.29425	32349.4	13593.4	279546	178263	429990	176630	39951.2	18175.6
Met1926			815.699	3.6198	32062.8	30560.1	98331	60853.3	187460	73605.3	28572.3	17306.9
Met1927		M+H-H2O, M+Na	816.036	3.63883	16507.3	18523.6	92655.4	60493	136271	62896.8	30868	24230.1
Met1928			816.845	0.533133	48514.4	17365.2	36740	18647.4	35161.5	17066.5	19241.9	10777.7
Met1929			817.076	4.0024	2777.33	6528.03	3354.36	2626.85	6177.17	8496.79	464.145	735.865
Met1930			817.106	4.04427	2063.46	3266.53	9024.4	4665.05	9433.48	9098.54	3557.42	4874.78
Met1931			817.261	3.63122	11302.6	14545.4	34270.2	20826	45889.2	28363.4	9721.73	11252.6
Met1933			819.384	3.61218	12444.1	8159.86	26234.2	22063.5	58403.7	46821.6	6221.96	5677.55
Met1934			819.627	3.64645	1830.99	1880.76	26212.6	18042.6	37052.6	31064.4	12803.6	22276.4
Met1935			819.632	3.6731	2253.24	3843.36	20779.8	15350.4	31114.9	38618.7	9834.38	16391.1
Met1936			819.674	0.556	26448.4	12163.5	28773.7	14254.2	30387.6	9968.79	32619.9	14108.7
Met1937			819.752	3.6769	15746.2	18555.3	64862.3	26713.4	96260.3	57647.1	9269.89	7975.86
Met1938		M+H-H2O, M+NH4	819.819	3.59315	10737.7	7149.35	15720.3	10673.7	36864.6	39877.1	8101.86	4319.25
Met1939			820.006	3.68452	11636.5	17237.6	10600.1	11188.3	13784.4	13945.9	1100.79	2280.57
Met1940			820.467	0.586533	43780.9	7833.18	43925.7	8997.75	44390.7	12395.6	39838.9	9647.39
Met1941			821.826	2.22227	88830.4	33511.7	112664	82591.8	34983.1	28594	10582.1	11004.9
Met1942			822.027	2.21845	167233	38878.6	187394	117981	77162.7	57090.3	30101	26510.9
Met1943			822.228	2.21845	194765	44462.3	213959	136214	94858.1	65716.5	38328.3	34399.8
Met1944			822.462	0.582717	38269.6	6402.69	39332	9725.03	38485.3	11428.6	36371.3	8771.15
Met1945			822.629	2.21845	94727	28393.9	109985	74043.6	45710.7	35286.4	17471.1	16075.3
Met1946			823.241	3.63122	50716	23673.5	77438.9	60690.4	130761	85975.5	25178.2	9465.28
Met1947		M+H-H2O, M+NH4	823.261	2.13755	1313.18	1152.41	2579.28	1934.54	38076.6	56393.2	290112	434780
Met1948		M+H-H2O, M+NH4	823.428	2.13755	2864.13	1855.89	14186.4	8159.29	57129.4	81563.7	470900	707001
Met1949			823.727	3.88343	12289.2	12004.8	52468.2	41192.7	65718.7	45732.1	5382.22	4897.31
Met1950			824.456	0.586533	28234.1	5866.92	32511.2	8286.79	27280.4	6053.28	29745	9740.05
Met1951			825.606	3.88723	13842.2	23728.8	64453.4	49554.2	66923.5	59346.1	13875.5	17042.6
Met1952			825.853	3.65787	25300.9	28314	146074	52170.9	216728	99125.6	50277.2	35231.4
Met1953			825.905	3.63883	29462.1	43590.3	114450	62114	142572	77391.4	42314.8	29996.1
Met1954			825.929	3.78445	2607.6	3912.75	34209	23654.3	76883.9	55051.4	5749.77	6478.8
Met1955		M+H, M+NH4	825.954	3.60838	13629.2	10761.3	31609.4	26964.8	60489.9	64198.7	7021.37	5153.28
Met1956			825.958	3.59315	11799.4	16377.4	7453.22	7303.42	7104.19	8021.48	3053.35	1382.9
Met1957			825.978	3.84537	8330.92	10970.3	37776.6	29008.8	39214.9	30559.2	22382.6	25335.4
Met1958			826.039	3.63883	20033.2	23290.8	102518	59309.6	158581	118059	28897.8	25013.1
Met1959			826.07	3.79207	9021.68	13572.4	23570.1	18076.2	41626	30476.6	6618.73	5817.75
Met1960			826.114	3.82633	5478.88	7048.06	54902	30456.4	46923.6	32202.7	8554.21	6860.16
Met1961			826.14	3.85678	3161.79	3405.49	23666.7	12041.4	40106.6	36010	5382.99	3961.79
Met1962			826.204	3.60458	24433	18066.8	53199	33840.4	218931	191673	21317.3	15035.1
Met1963			826.336	3.66928	50377.9	44729.4	203033	79157	228631	93450.7	48301.4	26381.8
Met1964			826.388	3.8149	3127.38	4287.03	24376.3	17586	66544.3	38942.2	13051.4	11912
Met1965			826.496	3.616	2549.11	4242.13	14788.9	16200.7	57345.9	46990.7	7878.77	9905.74
Met1966			826.551	3.8682	4490.05	10596.2	23342.3	29379.9	50934.4	38177.6	7851.52	8179.9
Met1967			826.564	3.64645	29319	27513.6	177104	73445.4	208584	56152.2	53731.8	31351.2
Met1968			826.566	3.8073	5819.86	15655	24728.8	12071	46633.8	33639.1	4593.77	7555.87
Met1969			826.578	3.7502	6815.77	5257.66	83951.3	28566.3	105242	54442	22731	14133.7
Met1970			826.603	3.6198	64293.4	42726	196174	106506	487736	243539	72803.9	41502
Met1971			826.62	3.84537	2665.18	4402.56	38967.1	21889.1	45195.8	32691.7	4385.35	4294.91
Met1972			826.641	3.73497	11314.7	16282.7	60951.2	43037	83372.6	60329	13485.5	14665
Met1973		M+H, M+NH4	826.666	3.63503	44865.1	45349.4	159874	89141	297715	138629	64534.3	40418
Met1974			826.687	3.58555	1762.87	2221.29	1624.44	2408.86	6523.61	8955.3	2111.41	3095.62
Met1975			826.712	3.68832	8962	14882.7	15327.5	15175.4	38347.3	22820.9	4028.4	8028.89
Met1976			826.744	3.84155	5400.85	10143.1	39982.2	24830.5	48644.8	32450.1	6386.57	4951.12
Met1977			826.762	3.6769	29403.2	25403.5	76886.2	52644.2	62072.3	38381.4	11103.3	14352
[truncated: 520 more rows]

## Sheet: finial result
Source	Accepted Description	V0		V0.3125		V0.625		V1.25
ESI-	L-Cysteine	#REF!	#REF!	#REF!	#REF!	#REF!	#REF!	#REF!	#REF!
ESI-	Glycylproline	#REF!	#REF!	#REF!	#REF!	#REF!	#REF!	#REF!	#REF!
ESI-	N-Acetylhistamine	#REF!	#REF!	#REF!	#REF!	#REF!	#REF!	#REF!	#REF!
ESI-	Orthoperiodic acid	#REF!	#REF!	#REF!	#REF!	#REF!	#REF!	#REF!	#REF!
ESI-	Lycoperdic acid	#REF!	#REF!	#REF!	#REF!	#REF!	#REF!	#REF!	#REF!
ESI-	Methylpyrazine	#REF!	#REF!	#REF!	#REF!	#REF!	#REF!	#REF!	#REF!
ESI-	Histamine	#REF!	#REF!	#REF!	#REF!	#REF!	#REF!	#REF!	#REF!
ESI-	Acetoacetic acid	#REF!	#REF!	#REF!	#REF!	#REF!	#REF!	#REF!	#REF!
ESI-	5-Hydroxyindoleacetic acid	#REF!	#REF!	#REF!	#REF!	#REF!	#REF!	#REF!	#REF!
ESI-	Urocanic acid	#REF!	#REF!	#REF!	#REF!	#REF!	#REF!	#REF!	#REF!
ESI-	L-Aspartyl-4-phosphate	#REF!	#REF!	#REF!	#REF!	#REF!	#REF!	#REF!	#REF!
ESI-	2-Methyl-3-hydroxybutyryl-CoA	#REF!	#REF!	#REF!	#REF!	#REF!	#REF!	#REF!	#REF!
ESI-	Ureidosuccinic acid	#REF!	#REF!	#REF!	#REF!	#REF!	#REF!	#REF!	#REF!
ESI-	Fumaric acid	#REF!	#REF!	#REF!	#REF!	#REF!	#REF!	#REF!	#REF!
ESI-	Pyroglutamic acid	#REF!	#REF!	#REF!	#REF!	#REF!	#REF!	#REF!	#REF!
ESI-	Beta-Citryl-L-glutamic acid	#REF!	#REF!	#REF!	#REF!	#REF!	#REF!	#REF!	#REF!
ESI-	Threonic acid	#REF!	#REF!	#REF!	#REF!	#REF!	#REF!	#REF!	#REF!
ESI-	UDP-4-dehydro-6-deoxy-D-glucose	#REF!	#REF!	#REF!	#REF!	#REF!	#REF!	#REF!	#REF!
ESI-	Glutamyl-Glutamine	#REF!	#REF!	#REF!	#REF!	#REF!	#REF!	#REF!	#REF!
ESI-	L-Histidine	#REF!	#REF!	#REF!	#REF!	#REF!	#REF!	#REF!	#REF!
ESI-	Pyrroloquinoline quinone	#REF!	#REF!	#REF!	#REF!	#REF!	#REF!	#REF!	#REF!
ESI-	Pyroglutamic acid ?	#REF!	#REF!	#REF!	#REF!	#REF!	#REF!	#REF!	#REF!
ESI-	Pantetheine 4'-phosphate	#REF!	#REF!	#REF!	#REF!	#REF!	#REF!	#REF!	#REF!
ESI-	L-Lactic acid	#REF!	#REF!	#REF!	#REF!	#REF!	#REF!	#REF!	#REF!
ESI-	6-Thioxanthine 5'-monophosphate	#REF!	#REF!	#REF!	#REF!	#REF!	#REF!	#REF!	#REF!
ESI-	1-[4,9-Dihydro-2-(methylthio)-1,3-thiazino[6,5-b]indol-4-yl]-2-propanone	#REF!	#REF!	#REF!	#REF!	#REF!	#REF!	#REF!	#REF!
ESI-	Taurine	#REF!	#REF!	#REF!	#REF!	#REF!	#REF!	#REF!	#REF!
ESI-	Gamma-Glutamylcysteine	#REF!	#REF!	#REF!	#REF!	#REF!	#REF!	#REF!	#REF!
ESI-	3-Furoic acid	#REF!	#REF!	#REF!	#REF!	#REF!	#REF!	#REF!	#REF!
ESI-	Citric acid	#REF!	#REF!	#REF!	#REF!	#REF!	#REF!	#REF!	#REF!
ESI-	4-Hydroxy-5-(phenyl)-valeric acid-O-glucuronide	#REF!	#REF!	#REF!	#REF!	#REF!	#REF!	#REF!	#REF!
ESI-	Citric acid ?	#REF!	#REF!	#REF!	#REF!	#REF!	#REF!	#REF!	#REF!
ESI-	5-L-Glutamylglycine	#REF!	#REF!	#REF!	#REF!	#REF!	#REF!	#REF!	#REF!
ESI-	4-Aminohippuric acid	#REF!	#REF!	#REF!	#REF!	#REF!	#REF!	#REF!	#REF!
ESI-	UDP-L-rhamnose	#REF!	#REF!	#REF!	#REF!	#REF!	#REF!	#REF!	#REF!
ESI-	Pyruvic acid	#REF!	#REF!	#REF!	#REF!	#REF!	#REF!	#REF!	#REF!
ESI-	Malic acid	#REF!	#REF!	#REF!	#REF!	#REF!	#REF!	#REF!	#REF!
ESI-	Glycylproline	#REF!	#REF!	#REF!	#REF!	#REF!	#REF!	#REF!	#REF!
ESI-	6-Phosphogluconic acid	#REF!	#REF!	#REF!	#REF!	#REF!	#REF!	#REF!	#REF!
ESI-	5-Hydroxykynurenine	#REF!	#REF!	#REF!	#REF!	#REF!	#REF!	#REF!	#REF!
ESI-	Gamma-delta-Dioxovaleric acid	#REF!	#REF!	#REF!	#REF!	#REF!	#REF!	#REF!	#REF!
ESI-	N-Acetyl-S-(N-methylcarbamoyl)cysteine	#REF!	#REF!	#REF!	#REF!	#REF!	#REF!	#REF!	#REF!
ESI-	Uridine diphosphate glucuronic acid	#REF!	#REF!	#REF!	#REF!	#REF!	#REF!	#REF!	#REF!
ESI-	L-Dopa	#REF!	#REF!	#REF!	#REF!	#REF!	#REF!	#REF!	#REF!
ESI-	Mannitol	#REF!	#REF!	#REF!	#REF!	#REF!	#REF!	#REF!	#REF!
ESI-	Apigenin 7-sulfate	#REF!	#REF!	#REF!	#REF!	#REF!	#REF!	#REF!	#REF!
ESI-	Acetic acid	#REF!	#REF!	#REF!	#REF!	#REF!	#REF!	#REF!	#REF!
ESI-	Octafluorocyclobutane	#REF!	#REF!	#REF!	#REF!	#REF!	#REF!	#REF!	#REF!
ESI-	2,4-Dihydroxy-7,8-dimethoxy-2H-1,4-benzoxazin-3(4H)-one	#REF!	#REF!	#REF!	#REF!	#REF!	#REF!	#REF!	#REF!
ESI-	N-Acetylhistidine	#REF!	#REF!	#REF!	#REF!	#REF!	#REF!	#REF!	#REF!
ESI-	N-Acetyl-L-glutamate 5-semialdehyde	#REF!	#REF!	#REF!	#REF!	#REF!	#REF!	#REF!	#REF!
ESI-	L-Aspartic acid	#REF!	#REF!	#REF!	#REF!	#REF!	#REF!	#REF!	#REF!
ESI-	L-Cysteinylglycine disulfide	#REF!	#REF!	#REF!	#REF!	#REF!	#REF!	#REF!	#REF!
ESI+	Butyrylcarnitine	#REF!	#REF!	#REF!	#REF!	#REF!	#REF!	#REF!	#REF!
ESI+	N-Acetylglutamic acid	#REF!	#REF!	#REF!	#REF!	#REF!	#REF!	#REF!	#REF!
ESI+	Glycerophosphocholine	#REF!	#REF!	#REF!	#REF!	#REF!	#REF!	#REF!	#REF!
ESI+	NAD+	#REF!	#REF!	#REF!	#REF!	#REF!	#REF!	#REF!	#REF!
ESI+	L-Carnitine	#REF!	#REF!	#REF!	#REF!	#REF!	#REF!	#REF!	#REF!
ESI+	Deoxy-5-methylcytidylate	#REF!	#REF!	#REF!	#REF!	#REF!	#REF!	#REF!	#REF!
ESI+	Guanine	#REF!	#REF!	#REF!	#REF!	#REF!	#REF!	#REF!	#REF!
ESI+	Phosphorylcholine	#REF!	#REF!	#REF!	#REF!	#REF!	#REF!	#REF!	#REF!
ESI+	L-Histidine	#REF!	#REF!	#REF!	#REF!	#REF!	#REF!	#REF!	#REF!
ESI+	Mannitol	#REF!	#REF!	#REF!	#REF!	#REF!	#REF!	#REF!	#REF!
ESI+	N-Acetylhistidine	#REF!	#REF!	#REF!	#REF!	#REF!	#REF!	#REF!	#REF!
ESI+	L-Cysteine	#REF!	#REF!	#REF!	#REF!	#REF!	#REF!	#REF!	#REF!
ESI+	Bis-glu-cys	#REF!	#REF!	#REF!	#REF!	#REF!	#REF!	#REF!	#REF!
ESI+	Glutathione	#REF!	#REF!	#REF!	#REF!	#REF!	#REF!	#REF!	#REF!
ESI+	Oxidized glutathione	#REF!	#REF!	#REF!	#REF!	#REF!	#REF!	#REF!	#REF!
ESI+	Gamma-Glutamylcysteine	#REF!	#REF!	#REF!	#REF!	#REF!	#REF!	#REF!	#REF!

## Sheet: Fold change
Source	Accepted Description	V0.3125		V0.625		V1.25
ESI+	Butyrylcarnitine	#REF!	#REF!	#REF!	#REF!	#REF!	#REF!
ESI+	N-Acetylglutamic acid	#REF!	#REF!	#REF!	#REF!	#REF!	#REF!
ESI+	Glycerophosphocholine	#REF!	#REF!	#REF!	#REF!	#REF!	#REF!
ESI+	NAD+	#REF!	#REF!	#REF!	#REF!	#REF!	#REF!
ESI+	L-Carnitine	#REF!	#REF!	#REF!	#REF!	#REF!	#REF!
ESI+	Deoxy-5-methylcytidylate	#REF!	#REF!	#REF!	#REF!	#REF!	#REF!
ESI+	Guanine	#REF!	#REF!	#REF!	#REF!	#REF!	#REF!
ESI+	Phosphorylcholine	#REF!	#REF!	#REF!	#REF!	#REF!	#REF!
ESI+	L-Histidine	#REF!	#REF!	#REF!	#REF!	#REF!	#REF!
ESI+	Mannitol	#REF!	#REF!	#REF!	#REF!	#REF!	#REF!
ESI+	N-Acetylhistidine	#REF!	#REF!	#REF!	#REF!	#REF!	#REF!
ESI+	L-Cysteine	#REF!	#REF!	#REF!	#REF!	#REF!	#REF!
ESI+	Bis-glu-cys	#REF!	#REF!	#REF!	#REF!	#REF!	#REF!
ESI+	Glutathione	#REF!	#REF!	#REF!	#REF!	#REF!	#REF!
ESI+	Oxidized glutathione	#REF!	#REF!	#REF!	#REF!	#REF!	#REF!
ESI+	Gamma-Glutamylcysteine	#REF!	#REF!	#REF!	#REF!	#REF!	#REF!
ESI-	Gamma-glutamyl-Alanine	#REF!	#REF!	#REF!	#REF!	#REF!	#REF!
ESI-	2-O-p-Coumaroylhydroxycitric acid	#REF!	#REF!	#REF!	#REF!	#REF!	#REF!
ESI-	Oxybuprocaine	#REF!	#REF!	#REF!	#REF!	#REF!	#REF!
ESI-	Gamma Glutamylglutamic acid	#REF!	#REF!	#REF!	#REF!	#REF!	#REF!
ESI-	Gluconic acid	#REF!	#REF!	#REF!	#REF!	#REF!	#REF!
ESI-	Cholic acid glucuronide	#REF!	#REF!	#REF!	#REF!	#REF!	#REF!
ESI-	2'-Deoxyinosine triphosphate	#REF!	#REF!	#REF!	#REF!	#REF!	#REF!
ESI-	Fucose 1-phosphate	#REF!	#REF!	#REF!	#REF!	#REF!	#REF!
ESI-	5-Hydroxyflavone	#REF!	#REF!	#REF!	#REF!	#REF!	#REF!
ESI-	Oxalacetic acid	#REF!	#REF!	#REF!	#REF!	#REF!	#REF!
ESI-	Indole	#REF!	#REF!	#REF!	#REF!	#REF!	#REF!
ESI-	Gamma-Aminobutyric acid	#REF!	#REF!	#REF!	#REF!	#REF!	#REF!
ESI-	Histamine	#REF!	#REF!	#REF!	#REF!	#REF!	#REF!
ESI-	ADP-glucose	#REF!	#REF!	#REF!	#REF!	#REF!	#REF!
ESI-	17-beta-estradiol 3-sulfate-17-(beta-D-glucuronide)	#REF!	#REF!	#REF!	#REF!	#REF!	#REF!
ESI-	4-Phosphopantothenoylcysteine	#REF!	#REF!	#REF!	#REF!	#REF!	#REF!
ESI-	N2-Succinyl-L-ornithine	#REF!	#REF!	#REF!	#REF!	#REF!	#REF!
ESI-	Acetoacetic acid	#REF!	#REF!	#REF!	#REF!	#REF!	#REF!
ESI-	Potassium 2-(1'-ethoxy) ethoxypropanoate	#REF!	#REF!	#REF!	#REF!	#REF!	#REF!
ESI-	2-O-Feruloylhydroxycitric acid	#REF!	#REF!	#REF!	#REF!	#REF!	#REF!
ESI-	3-Hydroxyhippuric acid	#REF!	#REF!	#REF!	#REF!	#REF!	#REF!
ESI-	Urocanic acid	#REF!	#REF!	#REF!	#REF!	#REF!	#REF!
ESI-	L-Aspartyl-4-phosphate	#REF!	#REF!	#REF!	#REF!	#REF!	#REF!
ESI-	2-Methyl-3-hydroxybutyryl-CoA	#REF!	#REF!	#REF!	#REF!	#REF!	#REF!
ESI-	L-Threonine	#REF!	#REF!	#REF!	#REF!	#REF!	#REF!
ESI-	CMP-N-trimethyl-2-aminoethylphosphonate	#REF!	#REF!	#REF!	#REF!	#REF!	#REF!
ESI-	Nicotinamide ascorbate	#REF!	#REF!	#REF!	#REF!	#REF!	#REF!
ESI-	Imidazoleacetic acid ribotide	#REF!	#REF!	#REF!	#REF!	#REF!	#REF!
ESI-	Beta-Citryl-L-glutamic acid	#REF!	#REF!	#REF!	#REF!	#REF!	#REF!
ESI-	5-Methylcytidine	#REF!	#REF!	#REF!	#REF!	#REF!	#REF!
ESI-	Threonic acid	#REF!	#REF!	#REF!	#REF!	#REF!	#REF!
ESI-	UDP-4-dehydro-6-deoxy-D-glucose	#REF!	#REF!	#REF!	#REF!	#REF!	#REF!
ESI-	Amikacin	#REF!	#REF!	#REF!	#REF!	#REF!	#REF!
ESI-	Cysteinylglycine	#REF!	#REF!	#REF!	#REF!	#REF!	#REF!
ESI-	Adenosine monophosphate	#REF!	#REF!	#REF!	#REF!	#REF!	#REF!
ESI-	6-Oxocyclohex-1-ene-1-carboxyl-CoA	#REF!	#REF!	#REF!	#REF!	#REF!	#REF!
ESI-	2-Amino-4-hydroxy-6-pteridinecarboxylic acid	#REF!	#REF!	#REF!	#REF!	#REF!	#REF!
ESI-	Pyrroloquinoline quinone	#REF!	#REF!	#REF!	#REF!	#REF!	#REF!
ESI-	p-Cresol sulfate	#REF!	#REF!	#REF!	#REF!	#REF!	#REF!
ESI-	Cytidine triphosphate	#REF!	#REF!	#REF!	#REF!	#REF!	#REF!
ESI-	Thyrotropin releasing hormone	#REF!	#REF!	#REF!	#REF!	#REF!	#REF!
ESI-	N-Heptanoylglycine	#REF!	#REF!	#REF!	#REF!	#REF!	#REF!
ESI-	Guanosine diphosphate	#REF!	#REF!	#REF!	#REF!	#REF!	#REF!
ESI-	Pimozide	#REF!	#REF!	#REF!	#REF!	#REF!	#REF!
ESI-	L-Tyrosine	#REF!	#REF!	#REF!	#REF!	#REF!	#REF!
ESI-	L-Lactic acid	#REF!	#REF!	#REF!	#REF!	#REF!	#REF!
ESI-	N-Formyl-L-methionine	#REF!	#REF!	#REF!	#REF!	#REF!	#REF!
ESI-	Zalcitabine	#REF!	#REF!	#REF!	#REF!	#REF!	#REF!
ESI-	Neuromedin C 1-8	#REF!	#REF!	#REF!	#REF!	#REF!	#REF!
ESI-	Gamma-glutamyl-Valine	#REF!	#REF!	#REF!	#REF!	#REF!	#REF!
ESI-	5-Hydroxy-1-(4-sulfophenyl)-4-[(E)-(4-sulfophenyl)diazenyl]-1H-pyrazole-3-carboxylic acid	#REF!	#REF!	#REF!	#REF!	#REF!	#REF!
ESI-	GDP-glucose	#REF!	#REF!	#REF!	#REF!	#REF!	#REF!
ESI-	Acetyl-CoA	#REF!	#REF!	#REF!	#REF!	#REF!	#REF!
ESI-	4-Amino-1-piperidinecarboxylic acid	#REF!	#REF!	#REF!	#REF!	#REF!	#REF!
ESI-	Taurine	#REF!	#REF!	#REF!	#REF!	#REF!	#REF!
ESI-	S-Cysteinosuccinic acid	#REF!	#REF!	#REF!	#REF!	#REF!	#REF!
ESI-	Biotinyl-5'-AMP	#REF!	#REF!	#REF!	#REF!	#REF!	#REF!
ESI-	L-Cystathionine	#REF!	#REF!	#REF!	#REF!	#REF!	#REF!
ESI-	3-Sulfinato-L-alaninate	#REF!	#REF!	#REF!	#REF!	#REF!	#REF!
ESI-	D-Ribose 5-phosphate	#REF!	#REF!	#REF!	#REF!	#REF!	#REF!
ESI-	ADP-ribose 1"-2" cyclic phosphate	#REF!	#REF!	#REF!	#REF!	#REF!	#REF!
ESI-	Citric acid	#REF!	#REF!	#REF!	#REF!	#REF!	#REF!
ESI-	Cysteineglutathione disulfide	#REF!	#REF!	#REF!	#REF!	#REF!	#REF!
ESI-	Succinic acid	#REF!	#REF!	#REF!	#REF!	#REF!	#REF!
ESI-	Pantothenic acid	#REF!	#REF!	#REF!	#REF!	#REF!	#REF!
ESI-	N6-Acetyl-L-lysine	#REF!	#REF!	#REF!	#REF!	#REF!	#REF!
ESI-	Bentoquatam	#REF!	#REF!	#REF!	#REF!	#REF!	#REF!
ESI-	Streptomycin	#REF!	#REF!	#REF!	#REF!	#REF!	#REF!
ESI-	4-Aminohippuric acid	#REF!	#REF!	#REF!	#REF!	#REF!	#REF!
ESI-	5-L-Glutamylglycine	#REF!	#REF!	#REF!	#REF!	#REF!	#REF!
ESI-	Ribose-1-arsenate	#REF!	#REF!	#REF!	#REF!	#REF!	#REF!
ESI-	Penmacric acid	#REF!	#REF!	#REF!	#REF!	#REF!	#REF!
ESI-	Xanthylic acid	#REF!	#REF!	#REF!	#REF!	#REF!	#REF!
ESI-	Dolichyl diphosphate	#REF!	#REF!	#REF!	#REF!	#REF!	#REF!
ESI-	Pyruvic acid	#REF!	#REF!	#REF!	#REF!	#REF!	#REF!
ESI-	8-Methoxykynurenate	#REF!	#REF!	#REF!	#REF!	#REF!	#REF!
ESI-	6-Phosphogluconic acid	#REF!	#REF!	#REF!	#REF!	#REF!	#REF!
ESI-	Glutathione	#REF!	#REF!	#REF!	#REF!	#REF!	#REF!
ESI-	Phenylpyruvic acid	#REF!	#REF!	#REF!	#REF!	#REF!	#REF!
ESI-	5-Hydroxykynurenine	#REF!	#REF!	#REF!	#REF!	#REF!	#REF!
ESI-	Gulonic acid	#REF!	#REF!	#REF!	#REF!	#REF!	#REF!
ESI-	Quinacridone	#REF!	#REF!	#REF!	#REF!	#REF!	#REF!
ESI-	Valyl-Valine	#REF!	#REF!	#REF!	#REF!	#REF!	#REF!
ESI-	Phosphoribulosylformimino-AICAR-P	#REF!	#REF!	#REF!	#REF!	#REF!	#REF!
ESI-	L-Leucine	#REF!	#REF!	#REF!	#REF!	#REF!	#REF!
ESI-	N-Acetyl-S-(N-methylcarbamoyl)cysteine	#REF!	#REF!	#REF!	#REF!	#REF!	#REF!
ESI-	Uridine diphosphate glucuronic acid	#REF!	#REF!	#REF!	#REF!	#REF!	#REF!
ESI-	Thiodiacetic acid	#REF!	#REF!	#REF!	#REF!	#REF!	#REF!
ESI-	Gamma-glutamyl-Glutamate	#REF!	#REF!	#REF!	#REF!	#REF!	#REF!
ESI-	Pentadecanoyl Coenzyme A	#REF!	#REF!	#REF!	#REF!	#REF!	#REF!
ESI-	Cytidine	#REF!	#REF!	#REF!	#REF!	#REF!	#REF!
ESI-	Glycochenodeoxycholic acid 3-glucuronide	#REF!	#REF!	#REF!	#REF!	#REF!	#REF!
ESI-	N-Acetylneuraminic acid	#REF!	#REF!	#REF!	#REF!	#REF!	#REF!
ESI-	Mannitol	#REF!	#REF!	#REF!	#REF!	#REF!	#REF!
ESI-	Apigenin 7-sulfate	#REF!	#REF!	#REF!	#REF!	#REF!	#REF!
ESI-	L-Tryptophan	#REF!	#REF!	#REF!	#REF!	#REF!	#REF!
ESI-	L-Glutamic acid	#REF!	#REF!	#REF!	#REF!	#REF!	#REF!
ESI-	Inositol 1,3,4,5-tetraphosphate	#REF!	#REF!	#REF!	#REF!	#REF!	#REF!
ESI-	3',5'-Diiodo-L-thyronine 4'-O-sulfate	#REF!	#REF!	#REF!	#REF!	#REF!	#REF!
ESI-	N,N'-Bis(gamma-glutamyl)cystine	#REF!	#REF!	#REF!	#REF!	#REF!	#REF!
ESI-	L-4-Hydroxyglutamine	#REF!	#REF!	#REF!	#REF!	#REF!	#REF!
ESI-	Uridine 5'-monophosphate	#REF!	#REF!	#REF!	#REF!	#REF!	#REF!
ESI-	Octafluorocyclobutane	#REF!	#REF!	#REF!	#REF!	#REF!	#REF!
ESI-	Glucosamine 6-sulfate	#REF!	#REF!	#REF!	#REF!	#REF!	#REF!
ESI-	2,4-Dihydroxy-7,8-dimethoxy-2H-1,4-benzoxazin-3(4H)-one	#REF!	#REF!	#REF!	#REF!	#REF!	#REF!
ESI-	Nicotinuric acid	#REF!	#REF!	#REF!	#REF!	#REF!	#REF!
ESI-	Sulfacetamide	#REF!	#REF!	#REF!	#REF!	#REF!	#REF!
ESI-	N-Acetyl-L-glutamate 5-semialdehyde	#REF!	#REF!	#REF!	#REF!	#REF!	#REF!
ESI-	L-Aspartic acid	#REF!	#REF!	#REF!	#REF!	#REF!	#REF!
ESI-	L-Cysteinylglycine disulfide	#REF!	#REF!	#REF!	#REF!	#REF!	#REF!
ESI-	(R)-b-aminoisobutyric acid	#REF!	#REF!	#REF!	#REF!	#REF!	#REF!
ESI-	ADP	#REF!	#REF!	#REF!	#REF!	#REF!	#REF!
ESI-	5-Acetylamino-6-formylamino-3-methyluracil	#REF!	#REF!	#REF!	#REF!	#REF!	#REF!
ESI-	Pyridoxamine 5'-phosphate	#REF!	#REF!	#REF!	#REF!	#REF!	#REF!
ESI-	Dopamine	#REF!	#REF!	#REF!	#REF!	#REF!	#REF!
ESI-	6-Thioinosine-5'-monophosphate	#REF!	#REF!	#REF!	#REF!	#REF!	#REF!
ESI-	L-Cysteine	#REF!	#REF!	#REF!	#REF!	#REF!	#REF!
ESI-	Pipercide	#REF!	#REF!	#REF!	#REF!	#REF!	#REF!
ESI-	Trifluoroacetic acid	#REF!	#REF!	#REF!	#REF!	#REF!	#REF!
ESI-	Glycine	#REF!	#REF!	#REF!	#REF!	#REF!	#REF!
ESI-	N-Acetylhistamine	#REF!	#REF!	#REF!	#REF!	#REF!	#REF!
ESI-	N1-Methyl-2-pyridone-5-carboxamide	#REF!	#REF!	#REF!	#REF!	#REF!	#REF!
ESI-	Orthoperiodic acid	#REF!	#REF!	#REF!	#REF!	#REF!	#REF!
ESI-	2-Furoylglycine	#REF!	#REF!	#REF!	#REF!	#REF!	#REF!
ESI-	8-Hydroxyguanine	#REF!	#REF!	#REF!	#REF!	#REF!	#REF!
ESI-	Oxoglutaric acid	#REF!	#REF!	#REF!	#REF!	#REF!	#REF!
ESI-	beta-D-Fructose 1,6-bisphosphate	#REF!	#REF!	#REF!	#REF!	#REF!	#REF!
ESI-	Glycerol 3-phosphate	#REF!	#REF!	#REF!	#REF!	#REF!	#REF!
ESI-	Asparaginyl-Proline	#REF!	#REF!	#REF!	#REF!	#REF!	#REF!
ESI-	Phenylalanylphenylalanine	#REF!	#REF!	#REF!	#REF!	#REF!	#REF!
ESI-	Fenugreekine	#REF!	#REF!	#REF!	#REF!	#REF!	#REF!
ESI-	Deoxycholic acid 3-glucuronide	#REF!	#REF!	#REF!	#REF!	#REF!	#REF!
ESI-	Ureidosuccinic acid	#REF!	#REF!	#REF!	#REF!	#REF!	#REF!
ESI-	(S)C(S)S-S-Methylcysteine sulfoxide	#REF!	#REF!	#REF!	#REF!	#REF!	#REF!
ESI-	2-Keto-glutaramic acid	#REF!	#REF!	#REF!	#REF!	#REF!	#REF!
ESI-	Ternatin	#REF!	#REF!	#REF!	#REF!	#REF!	#REF!
ESI-	Tetrahydrobiopterin	#REF!	#REF!	#REF!	#REF!	#REF!	#REF!
ESI-	Pyroglutamic acid	#REF!	#REF!	#REF!	#REF!	#REF!	#REF!
ESI-	Fumaric acid	#REF!	#REF!	#REF!	#REF!	#REF!	#REF!
ESI-	5'-Methylthioadenosine	#REF!	#REF!	#REF!	#REF!	#REF!	#REF!
ESI-	Vitisidin A	#REF!	#REF!	#REF!	#REF!	#REF!	#REF!
ESI-	6-Mercaptopurine ribonucleoside 5'-diphosphate	#REF!	#REF!	#REF!	#REF!	#REF!	#REF!
ESI-	Vanillic acid 4-sulfate	#REF!	#REF!	#REF!	#REF!	#REF!	#REF!
ESI-	Shoyuflavone B	#REF!	#REF!	#REF!	#REF!	#REF!	#REF!
ESI-	Phosphorylcholine	#REF!	#REF!	#REF!	#REF!	#REF!	#REF!
ESI-	Phosphoribosyl-AMP	#REF!	#REF!	#REF!	#REF!	#REF!	#REF!
ESI-	Riboflavin reduced	#REF!	#REF!	#REF!	#REF!	#REF!	#REF!
ESI-	2-(Arabinosylamino)-3-(glucosylamino)propanenitrile	#REF!	#REF!	#REF!	#REF!	#REF!	#REF!
ESI-	Vignatic acid B	#REF!	#REF!	#REF!	#REF!	#REF!	#REF!
ESI-	L-Histidine	#REF!	#REF!	#REF!	#REF!	#REF!	#REF!
ESI-	Suberic acid	#REF!	#REF!	#REF!	#REF!	#REF!	#REF!
ESI-	Glyoxylic acid	#REF!	#REF!	#REF!	#REF!	#REF!	#REF!
ESI-	N6-Acetyl-5S-hydroxy-L-lysine	#REF!	#REF!	#REF!	#REF!	#REF!	#REF!
ESI-	Folic acid	#REF!	#REF!	#REF!	#REF!	#REF!	#REF!
ESI-	Pantetheine 4'-phosphate	#REF!	#REF!	#REF!	#REF!	#REF!	#REF!
ESI-	N-Acetyl-L-methionine	#REF!	#REF!	#REF!	#REF!	#REF!	#REF!
ESI-	Gamma-glutamyl-Cysteine	#REF!	#REF!	#REF!	#REF!	#REF!	#REF!
ESI-	Phosphoric acid	#REF!	#REF!	#REF!	#REF!	#REF!	#REF!
ESI-	Thymine	#REF!	#REF!	#REF!	#REF!	#REF!	#REF!
ESI-	Penicillin G	#REF!	#REF!	#REF!	#REF!	#REF!	#REF!
ESI-	Valsartan	#REF!	#REF!	#REF!	#REF!	#REF!	#REF!
ESI-	6-Thioxanthine 5'-monophosphate	#REF!	#REF!	#REF!	#REF!	#REF!	#REF!
ESI-	Isoleucyl-Valine	#REF!	#REF!	#REF!	#REF!	#REF!	#REF!
ESI-	Fluorescein	#REF!	#REF!	#REF!	#REF!	#REF!	#REF!
ESI-	SAICAR	#REF!	#REF!	#REF!	#REF!	#REF!	#REF!
ESI-	2-(S-Glutathionyl)acetyl glutathione	#REF!	#REF!	#REF!	#REF!	#REF!	#REF!
ESI-	Adenine	#REF!	#REF!	#REF!	#REF!	#REF!	#REF!
ESI-	1-[4,9-Dihydro-2-(methylthio)-1,3-thiazino[6,5-b]indol-4-yl]-2-propanone	#REF!	#REF!	#REF!	#REF!	#REF!	#REF!
ESI-	Homocysteinesulfinic acid	#REF!	#REF!	#REF!	#REF!	#REF!	#REF!
ESI-	Uridine diphosphategalactose	#REF!	#REF!	#REF!	#REF!	#REF!	#REF!
ESI-	Fenitrothion	#REF!	#REF!	#REF!	#REF!	#REF!	#REF!
ESI-	Gamma-Glutamylcysteine	#REF!	#REF!	#REF!	#REF!	#REF!	#REF!
ESI-	Phosphoenolpyruvic acid	#REF!	#REF!	#REF!	#REF!	#REF!	#REF!
ESI-	5,6-Dihydroxyindole-2-carboxylic acid	#REF!	#REF!	#REF!	#REF!	#REF!	#REF!
ESI-	4-Hydroxy-5-(phenyl)-valeric acid-O-glucuronide	#REF!	#REF!	#REF!	#REF!	#REF!	#REF!
ESI-	N-Decanoylglycine	#REF!	#REF!	#REF!	#REF!	#REF!	#REF!
ESI-	Norepinephrine sulfate	#REF!	#REF!	#REF!	#REF!	#REF!	#REF!
ESI-	Guanosine monophosphate	#REF!	#REF!	#REF!	#REF!	#REF!	#REF!
ESI-	Deoxyuridine	#REF!	#REF!	#REF!	#REF!	#REF!	#REF!
ESI-	UDP-L-rhamnose	#REF!	#REF!	#REF!	#REF!	#REF!	#REF!
ESI-	Alanyl-Proline	#REF!	#REF!	#REF!	#REF!	#REF!	#REF!
ESI-	Malic acid	#REF!	#REF!	#REF!	#REF!	#REF!	#REF!
ESI-	S-Lactoylglutathione	#REF!	#REF!	#REF!	#REF!	#REF!	#REF!
ESI-	Glycylproline	#REF!	#REF!	#REF!	#REF!	#REF!	#REF!
ESI-	Indolepyruvate	#REF!	#REF!	#REF!	#REF!	#REF!	#REF!
ESI-	Benzylpenicilloyl Polylysine	#REF!	#REF!	#REF!	#REF!	#REF!	#REF!
ESI-	Isoleucyl-Phenylalanine	#REF!	#REF!	#REF!	#REF!	#REF!	#REF!
ESI-	Pyrocatechol sulfate	#REF!	#REF!	#REF!	#REF!	#REF!	#REF!
ESI-	Gamma-delta-Dioxovaleric acid	#REF!	#REF!	#REF!	#REF!	#REF!	#REF!
ESI-	L-gamma-glutamyl-L-leucine	#REF!	#REF!	#REF!	#REF!	#REF!	#REF!
ESI-	Pantothenamide	#REF!	#REF!	#REF!	#REF!	#REF!	#REF!
ESI-	O-Acetylserine	#REF!	#REF!	#REF!	#REF!	#REF!	#REF!
ESI-	N-Undecanoylglycine	#REF!	#REF!	#REF!	#REF!	#REF!	#REF!
ESI-	L-Acetylcarnitine	#REF!	#REF!	#REF!	#REF!	#REF!	#REF!
ESI-	L-Alanine	#REF!	#REF!	#REF!	#REF!	#REF!	#REF!
ESI-	N-(gamma-Glutamyl)ethanolamine	#REF!	#REF!	#REF!	#REF!	#REF!	#REF!
ESI-	Rabeprazole	#REF!	#REF!	#REF!	#REF!	#REF!	#REF!
ESI-	N-Succinyl-L,L-2,6-diaminopimelate	#REF!	#REF!	#REF!	#REF!	#REF!	#REF!
ESI-	Porphobilinogen	#REF!	#REF!	#REF!	#REF!	#REF!	#REF!
ESI-	gamma-L-Glutamyl-L-methionine sulfoxide	#REF!	#REF!	#REF!	#REF!	#REF!	#REF!
ESI-	L-Dopa	#REF!	#REF!	#REF!	#REF!	#REF!	#REF!
ESI-	Procarbazine	#REF!	#REF!	#REF!	#REF!	#REF!	#REF!
ESI-	Amritoside	#REF!	#REF!	#REF!	#REF!	#REF!	#REF!
ESI-	Cysteinyl-Serine	#REF!	#REF!	#REF!	#REF!	#REF!	#REF!
ESI-	L-Glutamine	#REF!	#REF!	#REF!	#REF!	#REF!	#REF!
ESI-	N-Glycolylneuraminic acid	#REF!	#REF!	#REF!	#REF!	#REF!	#REF!
ESI-	5'-Phosphoribosyl-N-formylglycinamide	#REF!	#REF!	#REF!	#REF!	#REF!	#REF!
ESI-	Adenosine thiamine diphosphate	#REF!	#REF!	#REF!	#REF!	#REF!	#REF!
ESI-	L-Urobilinogen	#REF!	#REF!	#REF!	#REF!	#REF!	#REF!
ESI-	L-Glutamic acid 5-phosphate	#REF!	#REF!	#REF!	#REF!	#REF!	#REF!
ESI-	Acetic acid	#REF!	#REF!	#REF!	#REF!	#REF!	#REF!
ESI-	dCDP	#REF!	#REF!	#REF!	#REF!	#REF!	#REF!
ESI-	Uridine 5'-diphosphate	#REF!	#REF!	#REF!	#REF!	#REF!	#REF!
ESI-	Ureidoisobutyric acid	#REF!	#REF!	#REF!	#REF!	#REF!	#REF!
ESI-	N-Nonanoylglycine	#REF!	#REF!	#REF!	#REF!	#REF!	#REF!
ESI-	FAD	#REF!	#REF!	#REF!	#REF!	#REF!	#REF!
ESI-	L-beta-aspartyl-L-glutamic acid	#REF!	#REF!	#REF!	#REF!	#REF!	#REF!
ESI-	N-Acetylhistidine	#REF!	#REF!	#REF!	#REF!	#REF!	#REF!
ESI-	S-Carboxymethyl-L-cysteine	#REF!	#REF!	#REF!	#REF!	#REF!	#REF!
ESI-	5'-Carboxy meloxicam	#REF!	#REF!	#REF!	#REF!	#REF!	#REF!
ESI-	Dihydroxyacetone Phosphate Acyl Ester	#REF!	#REF!	#REF!	#REF!	#REF!	#REF!
ESI-	cis-Aconitic acid	#REF!	#REF!	#REF!	#REF!	#REF!	#REF!
ESI-	Oxidized glutathione	#REF!	#REF!	#REF!	#REF!	#REF!	#REF!
ESI-	Cytidine 2',3'-cyclic phosphate	#REF!	#REF!	#REF!	#REF!	#REF!	#REF!
ESI-	L-Phenylalanine	#REF!	#REF!	#REF!	#REF!	#REF!	#REF!
ESI-	Uridine diphosphate-N-acetylglucosamine	#REF!	#REF!	#REF!	#REF!	#REF!	#REF!

## Sheet: Legend
Table S1. Metabolites differentially abundant in EV71-infected cells. The metabolites that were differentially abundant in EV71 cells infected at different MOIs are tabulated. The metabolite identification (ID) numbers, names, the forms of adducts detected, mass-to-charge (m/z) ratios, retention times, intensities (at different MOIs), and HMDB ID of these metabolites are shown.
